# Supplementary material for: A second polymorph of (Z)-3-amino-4-(2-phenyl­hydrazinyl­idene)-1H-pyrazol-5(4H)-one
Source: Acta Crystallogr Sect E Struct Rep Online. 2014 Jan 15;70(Pt 2):o141–2. doi: 10.1107/S1600536814000427 (PMC3998306; doi:10.1107/S1600536814000427)
Supplement: Supplementary file 1 [file e-70-0o141-sup1.cif]

##############################################################################
#                                                                            #
# This CIF contains the data in a paper accepted for publication in          #
# Acta Crystallographica Section E. It conforms to the requirements of       #
# Notes for Authors for Acta Crystallographica Section E, and has been       #
# peer reviewed under the auspices of the IUCr Commission on Journals.       #
#                                                                            #
# Full details of the Crystallographic Information File format               #
# are given in the paper "The Crystallographic Information File (CIF):       #
# a New Standard Archive File for Crystallography" by S. R. Hall, F. H.      #
# Allen and I. D. Brown [Acta Cryst. (1991), A47, 655-685].                  #
#                                                                            #
# The current version of the core CIF dictionary is obtainable from          #
# ftp://ftp.iucr.org/pub/cif_core.dic.                                       #
#                                                                            #
# Software is freely available for graphical display of the structure(s)     #
# in this CIF. For information consult the CIF software page                 #
# http://www.iucr.org/resources/cif/software.                                #
#                                                                            #
# This file may be used for bona fide research purposes within the           #
# scientific community so long as proper attribution is given to the journal # 
# article from which it was obtained.                                        #
#                                                                            #
##############################################################################
data_I
_database_code_depnum_ccdc_archive 'CCDC 980594'
_audit_creation_method     SHELXL-97
_chemical_name_systematic
;\
(<i>Z</i>)-3-Amino-4-(2-phenylhydrazinylidene)-\
1<i>H</i>-pyrazol-5(4<i>H</i>)-one
;
_chemical_name_common
;
(Z)-3-amino-4-(2-phenylhydrazono)pyrazol-5(4H)-one
;
_chemical_formula_moiety     'C9 H9 N5 O'
_chemical_formula_sum     'C9 H9 N5 O'
_chemical_formula_iupac     'C9 H9 N5 O'
_chemical_formula_weight     203.21
_chemical_melting_point_gt     120
_chemical_melting_point_lt     119
_symmetry_cell_setting     triclinic
_symmetry_space_group_name_H-M     'P -1'
_symmetry_space_group_name_Hall     '-P 1'
loop_
    _symmetry_equiv_pos_as_xyz
    'x, y, z'
    '-x, -y, -z'
_cell_length_a     6.4433(4)
_cell_length_b     7.4563(5)
_cell_length_c     10.1989(6)
_cell_angle_alpha     80.005(5)
_cell_angle_beta     81.271(5)
_cell_angle_gamma     70.512(5)
_cell_volume     452.57(5)
_cell_formula_units_Z     2
_cell_measurement_reflns_used     18469
_cell_measurement_theta_min     2.9
_cell_measurement_theta_max     31.4
_cell_measurement_temperature     100(2)
_exptl_crystal_description     tablet
_exptl_crystal_colour     'brown-orange dichroic'
_exptl_crystal_size_max     0.40
_exptl_crystal_size_mid     0.35
_exptl_crystal_size_min     0.15
_exptl_crystal_density_diffrn     1.491
_exptl_crystal_density_meas     ?
_exptl_crystal_density_method     'not measured'
_exptl_crystal_F_000     212
_exptl_absorpt_coefficient_mu     0.106
_exptl_absorpt_correction_type     multi-scan
_exptl_absorpt_process_details
;
(CrysAlis PRO; Agilent, 2010)
;
_exptl_absorpt_correction_T_min     0.948
_exptl_absorpt_correction_T_max     1.000
_exptl_special_details     ?
_diffrn_ambient_temperature     100(2)
_diffrn_radiation_type     MoK\a
_diffrn_radiation_wavelength     0.71073
_diffrn_radiation_source     'Enhance (Mo) X-ray Source'
_diffrn_radiation_monochromator     graphite
_diffrn_measurement_device_type     'Oxford Diffraction Xcalibur Eos'
_diffrn_measurement_method     \w-scan
_diffrn_detector_area_resol_mean     16.1419
_diffrn_reflns_number     31042
_diffrn_reflns_av_R_equivalents     0.0216
_diffrn_reflns_av_sigmaI/netI     0.0103
_diffrn_reflns_theta_min     2.92
_diffrn_reflns_theta_max     31.45
_diffrn_reflns_theta_full     31.00
_diffrn_measured_fraction_theta_max     0.951
_diffrn_measured_fraction_theta_full     0.971
_diffrn_reflns_limit_h_min     -9
_diffrn_reflns_limit_h_max     9
_diffrn_reflns_limit_k_min     -10
_diffrn_reflns_limit_k_max     10
_diffrn_reflns_limit_l_min     -14
_diffrn_reflns_limit_l_max     14
_diffrn_standards_number     ?
_diffrn_standards_interval_count     ?
_diffrn_standards_interval_time     ?
_diffrn_standards_decay_%     ?
_refine_special_details
;
Refinement of <i>F</i>^2^ against ALL reflections. The weighted <i>R</i>-factor
<i>wR</i> and goodness of fit <i>S</i> are based on <i>F</i>^2^, conventional
<i>R</i>-factors <i>R</i> are based on <i>F</i>, with <i>F</i> set to zero for
negative <i>F</i>^2^. The threshold expression of <i>F</i>^2^ >
\s(<i>F</i>^2^) is used only for calculating <i>R</i>-factors(gt) <i>etc</i>.
and is not relevant to the choice of reflections for refinement.
<i>R</i>-factors based on <i>F</i>^2^ are statistically about twice as large
as those based on <i>F</i>, and <i>R</i>- factors based on ALL data will be
even larger.
;
_reflns_number_total     2848
_reflns_number_gt     2649
_reflns_threshold_expression     I>2sigma(I)
_refine_ls_structure_factor_coef     Fsqd
_refine_ls_matrix_type     full
_refine_ls_R_factor_all     0.0399
_refine_ls_R_factor_gt     0.0374
_refine_ls_wR_factor_gt     0.1046
_refine_ls_wR_factor_ref     0.1069
_refine_ls_goodness_of_fit_ref     1.042
_refine_ls_restrained_S_all     1.042
_refine_ls_number_reflns     2848
_refine_ls_number_parameters     152
_refine_ls_number_restraints     0
_refine_ls_hydrogen_treatment     mixed
_refine_ls_weighting_scheme     calc
_refine_ls_weighting_details
              'w=1/[\s^2^(Fo^2^)+(0.0618P)^2^+0.1329P] where P=(Fo^2^+2Fc^2^)/3'
_atom_sites_solution_hydrogens     geom
_atom_sites_solution_primary     direct
_atom_sites_solution_secondary     difmap
_refine_ls_shift/su_max     0.000
_refine_ls_shift/su_mean     0.000
_refine_diff_density_max     0.535
_refine_diff_density_min     -0.185
_refine_ls_extinction_method     none
_refine_ls_extinction_coef     ?
loop_
    _atom_type_symbol
    _atom_type_description
    _atom_type_scat_dispersion_real
    _atom_type_scat_dispersion_imag
    _atom_type_scat_source
    'C' 'C' 0.0033 0.0016
                         'International Tables Vol C Tables 4.2.6.8 and 6.1.1.4'
    'H' 'H' 0.0000 0.0000
                         'International Tables Vol C Tables 4.2.6.8 and 6.1.1.4'
    'N' 'N' 0.0061 0.0033
                         'International Tables Vol C Tables 4.2.6.8 and 6.1.1.4'
    'O' 'O' 0.0106 0.0060
                         'International Tables Vol C Tables 4.2.6.8 and 6.1.1.4'
_computing_data_collection
;
CrysAlis PRO (Agilent, 2010)
;
_computing_cell_refinement
;
CrysAlis PRO (Agilent, 2010)
;
_computing_data_reduction
;
CrysAlis PRO (Agilent, 2010)
;
_computing_structure_solution     'SHELXS97 (Sheldrick, 2008)'
_computing_structure_refinement     'SHELXL97 (Sheldrick, 2008)'
_computing_molecular_graphics     'XP in SHELXTL (Sheldrick, 2008)'
_computing_publication_material     'SHELXL97 (Sheldrick, 2008)'
loop_
    _atom_site_type_symbol
    _atom_site_label
    _atom_site_fract_x
    _atom_site_fract_y
    _atom_site_fract_z
    _atom_site_U_iso_or_equiv
    _atom_site_adp_type
    _atom_site_calc_flag
    _atom_site_refinement_flags
    _atom_site_occupancy
    _atom_site_symmetry_multiplicity
    _atom_site_disorder_assembly
    _atom_site_disorder_group
    N N1 0.07044(12) 0.48559(11) 0.85055(7) 0.01658(16) Uani d . 1 1 . .
    H H01 -0.069(2) 0.523(2) 0.8985(14) 0.026(3) Uiso d . 1 1 . .
    N N2 0.26071(11) 0.45453(11) 0.91700(7) 0.01619(15) Uani d . 1 1 . .
    C C3 0.43103(13) 0.38930(11) 0.83013(8) 0.01377(16) Uani d . 1 1 . .
    C C4 0.36028(13) 0.37553(11) 0.70490(8) 0.01289(15) Uani d . 1 1 . .
    C C5 0.11746(13) 0.43979(11) 0.72476(8) 0.01381(16) Uani d . 1 1 . .
    C C11 0.53773(13) 0.20424(11) 0.39128(8) 0.01417(16) Uani d . 1 1 . .
    C C12 0.43303(15) 0.18095(12) 0.28826(9) 0.01816(17) Uani d . 1 1 . .
    H H12 0.2761 0.2239 0.2922 0.022 Uiso calc R 1 1 . .
    C C13 0.56037(17) 0.09431(13) 0.17965(9) 0.02246(19) Uani d . 1 1 . .
    H H13 0.4900 0.0798 0.1085 0.027 Uiso calc R 1 1 . .
    C C14 0.78986(17) 0.02890(13) 0.17463(9) 0.0239(2) Uani d . 1 1 . .
    H H14 0.8762 -0.0305 0.1004 0.029 Uiso calc R 1 1 . .
    C C15 0.89267(16) 0.05055(13) 0.27848(10) 0.02299(19) Uani d . 1 1 . .
    H H15 1.0495 0.0042 0.2754 0.028 Uiso calc R 1 1 . .
    C C16 0.76831(14) 0.13954(12) 0.38721(9) 0.01822(17) Uani d . 1 1 . .
    H H16 0.8392 0.1559 0.4574 0.022 Uiso calc R 1 1 . .
    N N3 0.64559(12) 0.33318(11) 0.85693(7) 0.01741(16) Uani d . 1 1 . .
    H H031 0.671(3) 0.370(2) 0.9308(16) 0.035(4) Uiso d . 1 1 . .
    H H032 0.743(2) 0.343(2) 0.7861(15) 0.032(4) Uiso d . 1 1 . .
    N N4 0.49280(11) 0.30196(10) 0.60388(7) 0.01314(14) Uani d . 1 1 . .
    N N5 0.40314(11) 0.29333(10) 0.49879(7) 0.01411(15) Uani d . 1 1 . .
    H H05 0.253(2) 0.345(2) 0.4940(14) 0.027(3) Uiso d . 1 1 . .
    O O1 -0.01526(10) 0.44520(9) 0.64628(6) 0.01777(14) Uani d . 1 1 . .
loop_
    _atom_site_aniso_label
    _atom_site_aniso_U_11
    _atom_site_aniso_U_22
    _atom_site_aniso_U_33
    _atom_site_aniso_U_12
    _atom_site_aniso_U_13
    _atom_site_aniso_U_23
    N1 0.0113(3) 0.0266(4) 0.0117(3) -0.0051(3) 0.0009(2) -0.0060(3)
    N2 0.0118(3) 0.0242(3) 0.0130(3) -0.0053(3) -0.0002(2) -0.0054(3)
    C3 0.0129(3) 0.0170(3) 0.0117(3) -0.0054(3) 0.0003(3) -0.0029(3)
    C4 0.0116(3) 0.0157(3) 0.0113(3) -0.0046(3) 0.0007(3) -0.0024(3)
    C5 0.0121(3) 0.0168(3) 0.0117(3) -0.0042(3) 0.0011(3) -0.0024(3)
    C11 0.0160(3) 0.0135(3) 0.0116(3) -0.0037(3) 0.0017(3) -0.0027(3)
    C12 0.0208(4) 0.0175(4) 0.0155(4) -0.0041(3) -0.0021(3) -0.0041(3)
    C13 0.0330(5) 0.0195(4) 0.0143(4) -0.0069(3) -0.0007(3) -0.0051(3)
    C14 0.0314(5) 0.0192(4) 0.0179(4) -0.0064(3) 0.0084(3) -0.0069(3)
    C15 0.0204(4) 0.0210(4) 0.0243(4) -0.0045(3) 0.0078(3) -0.0073(3)
    C16 0.0157(4) 0.0194(4) 0.0181(4) -0.0039(3) 0.0021(3) -0.0050(3)
    N3 0.0124(3) 0.0268(4) 0.0137(3) -0.0062(3) -0.0001(2) -0.0057(3)
    N4 0.0139(3) 0.0142(3) 0.0113(3) -0.0050(2) 0.0003(2) -0.0020(2)
    N5 0.0124(3) 0.0177(3) 0.0116(3) -0.0034(2) 0.0005(2) -0.0044(2)
    O1 0.0138(3) 0.0252(3) 0.0137(3) -0.0046(2) -0.0017(2) -0.0037(2)
_geom_special_details
;
All e.s.d.'s (except the e.s.d. in the dihedral angle between two l.s. planes)
are estimated using the full covariance matrix. The cell e.s.d.'s are taken
into account individually in the estimation of e.s.d.'s in distances, angles
and torsion angles; correlations between e.s.d.'s in cell parameters are only
used when they are defined by crystal symmetry. An approximate (isotropic)
treatment of cell e.s.d.'s is used for estimating e.s.d.'s involving l.s.
planes.
Least-squares planes (<i>x</i>,<i>y</i>,<i>z</i> in crystal coordinates) and
deviations from them (* indicates atom used to define plane)
1.7900 (0.0023) <i>x</i> + 6.5551 (0.0012) <i>y</i> - 3.2198 (0.0028) <i>z</i>
= 1.0389 (0.0022)
* -0.0005 (0.0005) N5 * 0.0026 (0.0007) C11 * -0.0059 (0.0007) C12 * 0.0039
(0.0006) C13 * 0.0020 (0.0007) C14 * -0.0064 (0.0006) C15 * 0.0043 (0.0007)
C16
Rms deviation of fitted atoms = 0.0041
1.7459 (0.0026) <i>x</i> + 6.9955 (0.0012) <i>y</i> - 1.8138 (0.0040) <i>z</i>
= 1.9727 (0.0038)
Angle to previous plane (with approximate e.s.d.) = 8.51 (0.04)
* 0.0048 (0.0005) C4 * -0.0057 (0.0005) C5 * 0.0045 (0.0005) N1 * -0.0011
(0.0005) N2 * -0.0025 (0.0005) C3 - 0.0571 (0.0012) O1 - 0.0953 (0.0013) N4 -
0.0691 (0.0013) N3
Rms deviation of fitted atoms = 0.0041
0.9251 (0.0393) <i>x</i> + 7.1132 (0.0235) <i>y</i> - 0.8552 (0.1393) <i>z</i>
= 2.4580 (0.1235)
Angle to previous plane (with approximate e.s.d.) = 10.20 (0.77)
* 0.0000 (0.0001) C3 * 0.0000 (0.0001) H031 * 0.0000 (0.0000) H032 - 0.2236
(0.0081) N3
Rms deviation of fitted atoms = 0.0000
;
loop_
    _geom_bond_atom_site_label_1
    _geom_bond_atom_site_label_2
    _geom_bond_site_symmetry_2
    _geom_bond_distance
    _geom_bond_publ_flag
    N1 C5 . 1.3489(10) ?
    N1 N2 . 1.4227(10) ?
    N1 H01 . 0.931(14) ?
    N2 C3 . 1.3130(10) ?
    C3 N3 . 1.3602(10) ?
    C3 C4 . 1.4502(11) ?
    C4 N4 . 1.3070(10) ?
    C4 C5 . 1.4682(11) ?
    C5 O1 . 1.2438(10) ?
    C11 C12 . 1.3949(11) ?
    C11 C16 . 1.3970(12) ?
    C11 N5 . 1.4055(10) ?
    C12 C13 . 1.3916(12) ?
    C12 H12 . 0.9500 ?
    C13 C14 . 1.3898(15) ?
    C13 H13 . 0.9500 ?
    C14 C15 . 1.3894(14) ?
    C14 H14 . 0.9500 ?
    C15 C16 . 1.3939(12) ?
    C15 H15 . 0.9500 ?
    C16 H16 . 0.9500 ?
    N3 H031 . 0.899(16) ?
    N3 H032 . 0.893(15) ?
    N4 N5 . 1.3128(9) ?
    N5 H05 . 0.920(14) ?
loop_
    _geom_angle_atom_site_label_1
    _geom_angle_atom_site_label_2
    _geom_angle_atom_site_label_3
    _geom_angle_site_symmetry_1
    _geom_angle_site_symmetry_3
    _geom_angle
    _geom_angle_publ_flag
    C5 N1 N2 . . 113.92(7) ?
    C5 N1 H01 . . 127.2(9) ?
    N2 N1 H01 . . 118.6(9) ?
    C3 N2 N1 . . 105.54(7) ?
    N2 C3 N3 . . 124.13(7) ?
    N2 C3 C4 . . 111.24(7) ?
    N3 C3 C4 . . 124.56(7) ?
    N4 C4 C3 . . 124.84(7) ?
    N4 C4 C5 . . 129.43(7) ?
    C3 C4 C5 . . 105.40(7) ?
    O1 C5 N1 . . 127.60(8) ?
    O1 C5 C4 . . 128.47(7) ?
    N1 C5 C4 . . 103.89(7) ?
    C12 C11 C16 . . 120.73(8) ?
    C12 C11 N5 . . 117.65(7) ?
    C16 C11 N5 . . 121.62(8) ?
    C13 C12 C11 . . 119.44(8) ?
    C13 C12 H12 . . 120.3 ?
    C11 C12 H12 . . 120.3 ?
    C14 C13 C12 . . 120.35(9) ?
    C14 C13 H13 . . 119.8 ?
    C12 C13 H13 . . 119.8 ?
    C15 C14 C13 . . 119.81(8) ?
    C15 C14 H14 . . 120.1 ?
    C13 C14 H14 . . 120.1 ?
    C14 C15 C16 . . 120.74(9) ?
    C14 C15 H15 . . 119.6 ?
    C16 C15 H15 . . 119.6 ?
    C15 C16 C11 . . 118.91(8) ?
    C15 C16 H16 . . 120.5 ?
    C11 C16 H16 . . 120.5 ?
    C3 N3 H031 . . 116.3(10) ?
    C3 N3 H032 . . 115.2(9) ?
    H031 N3 H032 . . 114.2(14) ?
    C4 N4 N5 . . 117.74(7) ?
    N4 N5 C11 . . 119.81(7) ?
    N4 N5 H05 . . 121.2(9) ?
    C11 N5 H05 . . 119.0(9) ?
loop_
    _geom_torsion_atom_site_label_1
    _geom_torsion_atom_site_label_2
    _geom_torsion_atom_site_label_3
    _geom_torsion_atom_site_label_4
    _geom_torsion_site_symmetry_1
    _geom_torsion_site_symmetry_2
    _geom_torsion_site_symmetry_3
    _geom_torsion_site_symmetry_4
    _geom_torsion
    _geom_torsion_publ_flag
    C5 N1 N2 C3 . . . . 0.58(10) ?
    N1 N2 C3 N3 . . . . -176.87(8) ?
    N1 N2 C3 C4 . . . . 0.11(9) ?
    N2 C3 C4 N4 . . . . -174.62(8) ?
    N3 C3 C4 N4 . . . . 2.34(13) ?
    N2 C3 C4 C5 . . . . -0.68(9) ?
    N3 C3 C4 C5 . . . . 176.29(8) ?
    N2 N1 C5 O1 . . . . 176.90(8) ?
    N2 N1 C5 C4 . . . . -0.97(9) ?
    N4 C4 C5 O1 . . . . -3.32(15) ?
    C3 C4 C5 O1 . . . . -176.89(8) ?
    N4 C4 C5 N1 . . . . 174.52(8) ?
    C3 C4 C5 N1 . . . . 0.96(8) ?
    C16 C11 C12 C13 . . . . -0.78(13) ?
    N5 C11 C12 C13 . . . . 179.67(7) ?
    C11 C12 C13 C14 . . . . 0.95(13) ?
    C12 C13 C14 C15 . . . . -0.15(14) ?
    C13 C14 C15 C16 . . . . -0.83(14) ?
    C14 C15 C16 C11 . . . . 0.99(14) ?
    C12 C11 C16 C15 . . . . -0.18(13) ?
    N5 C11 C16 C15 . . . . 179.36(8) ?
    C3 C4 N4 N5 . . . . 177.60(7) ?
    C5 C4 N4 N5 . . . . 5.17(13) ?
    C4 N4 N5 C11 . . . . -175.90(7) ?
    C12 C11 N5 N4 . . . . 173.50(7) ?
    C16 C11 N5 N4 . . . . -6.05(12) ?
loop_
    _geom_hbond_atom_site_label_D
    _geom_hbond_atom_site_label_H
    _geom_hbond_atom_site_label_A
    _geom_hbond_site_symmetry_A
    _geom_hbond_distance_DH
    _geom_hbond_distance_HA
    _geom_hbond_distance_DA
    _geom_hbond_angle_DHA
    N5 H05 O1 . 0.920(14) 2.164(14) 2.8524(9) 130.9(11)
    N5 H05 O1 2_566 0.920(14) 2.266(14) 3.0176(10) 138.6(12)
    N1 H01 N2 2_567 0.931(14) 2.089(14) 2.9272(10) 149.0(12)
    N1 H01 N1 2_567 0.931(14) 2.547(14) 3.0692(14) 115.8(10)
    N3 H031 N2 2_667 0.899(16) 2.369(16) 3.2424(10) 163.9(13)
    N3 H032 O1 1_655 0.893(15) 2.185(15) 3.0428(10) 161.0(13)
_iucr_refine_instructions_details
;
TITL midlis in P-1
CELL 0.71073   6.443260   7.456265  10.198858  80.0046  81.2707  70.5115
ZERR    2.00   0.0004   0.0005   0.0006   0.005   0.005   0.005
LATT  1
SFAC C H N O
UNIT 18 18 10 2
TEMP -173
SIZE 0.4 0.35 0.15
FMAP   2
PLAN   10
L.S.   4
ACTA 62
BOND $H
MPLA N5 C11 C12 C13 C14 C15 C16
MPLA 5 C4 C5 N1 N2 C3 O1 N4 N3
MPLA 3 C3 H031 H032 N3
CONF
HTAB N5 O1
EQIV $1 -x, -y+1, -z+2
HTAB N1 N2_$1
HTAB N1 N1_$1
EQIV $2 -x, -y+1, -z+1
HTAB N5 O1_$2
EQIV $3 -x+1, -y+1, -z+2
HTAB N3 N2_$3
EQIV $4 1+x,y,z
HTAB N3 O1_$4
WGHT    0.061800    0.132900
FVAR       9.20762
N1    3    0.070442    0.485593    0.850553    11.00000    0.01127    0.02662 =
         0.01175   -0.00597    0.00091   -0.00506
H01   2   -0.068563    0.523454    0.898507    11.00000    0.02642
N2    3    0.260707    0.454529    0.916995    11.00000    0.01182    0.02421 =
         0.01301   -0.00536   -0.00019   -0.00532
C3    1    0.431025    0.389303    0.830132    11.00000    0.01292    0.01704 =
         0.01172   -0.00292    0.00028   -0.00535
C4    1    0.360276    0.375530    0.704904    11.00000    0.01157    0.01567 =
         0.01126   -0.00240    0.00069   -0.00457
C5    1    0.117461    0.439785    0.724760    11.00000    0.01208    0.01678 =
         0.01169   -0.00241    0.00113   -0.00417
C11   1    0.537727    0.204242    0.391275    11.00000    0.01602    0.01350 =
         0.01161   -0.00270    0.00169   -0.00365
C12   1    0.433028    0.180946    0.288261    11.00000    0.02079    0.01753 =
         0.01546   -0.00408   -0.00208   -0.00405
AFIX  43
H12   2    0.276110    0.223866    0.292219    11.00000   -1.20000
AFIX   0
C13   1    0.560366    0.094309    0.179646    11.00000    0.03298    0.01954 =
         0.01433   -0.00511   -0.00072   -0.00689
AFIX  43
H13   2    0.490048    0.079799    0.108545    11.00000   -1.20000
AFIX   0
C14   1    0.789857    0.028896    0.174631    11.00000    0.03143    0.01921 =
         0.01787   -0.00688    0.00836   -0.00641
AFIX  43
H14   2    0.876183   -0.030455    0.100408    11.00000   -1.20000
AFIX   0
C15   1    0.892668    0.050550    0.278481    11.00000    0.02040    0.02100 =
         0.02430   -0.00728    0.00777   -0.00447
AFIX  43
H15   2    1.049490    0.004182    0.275352    11.00000   -1.20000
AFIX   0
C16   1    0.768306    0.139541    0.387205    11.00000    0.01566    0.01935 =
         0.01812   -0.00503    0.00206   -0.00390
AFIX  43
H16   2    0.839176    0.155926    0.457383    11.00000   -1.20000
AFIX   0
N3    3    0.645587    0.333185    0.856930    11.00000    0.01243    0.02678 =
         0.01370   -0.00565   -0.00009   -0.00615
H031  2    0.670745    0.370223    0.930759    11.00000    0.03531
H032  2    0.743070    0.343427    0.786123    11.00000    0.03240
N4    3    0.492803    0.301957    0.603882    11.00000    0.01394    0.01422 =
         0.01128   -0.00201    0.00028   -0.00498
N5    3    0.403137    0.293332    0.498789    11.00000    0.01240    0.01767 =
         0.01159   -0.00439    0.00046   -0.00336
H05   2    0.252893    0.344595    0.494031    11.00000    0.02694
O1    4   -0.015256    0.445204    0.646276    11.00000    0.01376    0.02520 =
         0.01370   -0.00366   -0.00169   -0.00461
HKLF 4
;
data_global
_journal_date_recd_electronic     2014-01-06
_journal_date_accepted     2014-01-08
_journal_name_full     'Acta Crystallographica, Section E'
_journal_year     2014
_journal_volume     70
_journal_issue      2
_journal_page_first     o141
_journal_page_last     o142
_journal_paper_category     QO
_journal_paper_doi     10.1107/S1600536814000427
_journal_coeditor_code     ZQ2216
_publ_contact_author_name     'Jones, Peter G.'
_publ_contact_author_address
;     Institut f\"ur Anorganische und Analytische Chemie
      Technische Universit\"at Braunschweig
      Postfach 3329
      38023 Braunschweig
      Germany
;
_publ_contact_author_email     p.jones@tu-bs.de
_publ_contact_author_fax     +49-531-391-5387
_publ_contact_author_phone     +49-531-391-5382
_publ_section_title
;\
A second polymorph of
(<i>Z</i>)-3-amino-4-(2-phenylhydrazinylidene)-1<i>H</i>-pyrazol-5(4<i>H</i>)\
-one
;
loop_
    _publ_author_name
    _publ_author_address
    'Elgazwy, Abdel-Sattar S. Hamad'
;
Chemistry Department
Faculty of Science
Ain Shams University
Abbassia 11566
Cairo
Egypt
;
    'Jones, Peter G.'
;      Institut f\"ur Anorganische und Analytische Chemie
      Technische Universit\"at Braunschweig
      Postfach 3329
      38023 Braunschweig
      Germany
;
