# Supplementary material for: A second polymorph of (Z)-3-amino-4-(2-phenyl­hydrazinyl­idene)-1H-pyrazol-5(4H)-one
Source: Acta Crystallogr Sect E Struct Rep Online. 2014 Jan 15;70(Pt 2):o141–2. doi: 10.1107/S1600536814000427 (PMC3998306; doi:10.1107/S1600536814000427)
Supplement: Supplementary file 2 [file e-70-0o141-Isup2.hkl]

# 
# h,k,l, Fc-squared, Fo-squared, sigma(Fo-squared) and status flag 
# 
data_I
_shelx_title ' midlis in P-1' 
_shelx_refln_list_code          4 
_shelx_F_calc_maximum      105.38 
_exptl_crystal_F_000       212.00 
_reflns_d_resolution_high  0.6810 
 
loop_ 
 _symmetry_equiv_pos_as_xyz 
 'x, y, z' 
 '-x, -y, -z' 
 
_cell_length_a     6.4433 
_cell_length_b     7.4563 
_cell_length_c    10.1989 
_cell_angle_alpha  80.005 
_cell_angle_beta   81.271 
_cell_angle_gamma  70.512 
 
_shelx_F_squared_multiplier     1.000 
 
loop_ 
 _refln_index_h 
 _refln_index_k 
 _refln_index_l 
 _refln_F_squared_calc 
 _refln_F_squared_meas 
 _refln_F_squared_sigma 
 _refln_observed_status 
   1   0   0      860.59      852.55      2.23 o 
   2   0   0      716.56      723.08      2.63 o 
   3   0   0        5.89        5.54      0.14 o 
   4   0   0        9.21        8.27      0.21 o 
   5   0   0        8.11        7.83      0.22 o 
   6   0   0       64.69       58.85      0.64 o 
   7   0   0        2.80        3.64      0.21 o 
   8   0   0       23.68       23.13      0.53 o 
  -8   1   0        1.02        0.69      0.22 o 
  -7   1   0       18.73       20.12      0.46 o 
  -6   1   0        6.11        4.35      0.20 o 
  -5   1   0        4.35        7.84      0.44 o 
  -4   1   0       12.09       12.95      0.25 o 
  -3   1   0      127.37      141.13      0.74 o 
  -2   1   0      478.33      490.14      1.89 o 
  -1   1   0      100.45      113.03      0.44 o 
   0   1   0     1137.99     1155.17      4.53 o 
   1   1   0      154.76      158.30      0.50 o 
   2   1   0        0.61        1.20      0.05 o 
   3   1   0     1421.30     1528.33      5.77 o 
   4   1   0       23.89       26.86      0.33 o 
   5   1   0        0.26        0.57      0.14 o 
   6   1   0        0.09        0.87      0.11 o 
   7   1   0       16.20       17.01      0.41 o 
   8   1   0       96.17      104.47      1.10 o 
   9   1   0       41.37       44.79      2.70 o 
  -8   2   0       11.05       10.94      0.97 o 
  -7   2   0       37.06       38.24      0.66 o 
  -6   2   0        0.58        0.88      0.15 o 
  -5   2   0       74.47       70.25      0.68 o 
  -4   2   0      101.71       97.15      0.71 o 
  -3   2   0        0.93        1.27      0.08 o 
  -2   2   0       31.56       34.95      0.30 o 
  -1   2   0      619.14      600.04      2.12 o 
   0   2   0      377.09      393.71      1.47 o 
   1   2   0     8434.22     8568.34     27.92 o 
   2   2   0       31.04       44.49      0.33 o 
   3   2   0      199.48      206.22      1.04 o 
   4   2   0       78.67       79.86      0.59 o 
   5   2   0       31.23       30.53      0.38 o 
   6   2   0      106.35       96.61      0.86 o 
   7   2   0       21.17       20.61      0.44 o 
   8   2   0        6.74        7.55      0.31 o 
   9   2   0        8.19        9.39      0.73 o 
  -7   3   0       27.18       28.67      0.64 o 
  -6   3   0        5.93        6.88      0.28 o 
  -5   3   0        0.13        0.03      0.12 o 
  -4   3   0       42.33       39.50      0.46 o 
  -3   3   0        0.21        0.86      0.08 o 
  -2   3   0       17.34       20.03      0.22 o 
  -1   3   0      312.25      297.59      1.31 o 
   0   3   0        1.15        0.40      0.04 o 
   1   3   0      482.99      499.90      2.11 o 
   2   3   0       23.69       17.96      0.22 o 
   3   3   0       14.89       15.59      0.24 o 
   4   3   0      324.64      360.61      1.78 o 
   5   3   0       21.84       22.56      0.34 o 
   6   3   0      179.53      155.99      1.08 o 
   7   3   0       24.31       17.73      0.41 o 
   8   3   0       31.44       29.12      0.58 o 
   9   3   0       15.85       17.09      0.96 o 
  -7   4   0       15.41       15.59      1.62 o 
  -6   4   0        7.08        7.19      0.31 o 
  -5   4   0        6.79        6.95      0.28 o 
  -4   4   0        1.86        1.44      0.13 o 
  -3   4   0       26.44       26.67      0.33 o 
  -2   4   0        0.02        0.20      0.05 o 
  -1   4   0        0.01        0.15      0.07 o 
   0   4   0        0.03        0.10      0.06 o 
   1   4   0     1131.72     1194.97      5.37 o 
   2   4   0      103.96      107.65      0.72 o 
   3   4   0        1.44        1.74      0.13 o 
   4   4   0       72.41       74.55      0.63 o 
   5   4   0       63.76       63.45      0.62 o 
   6   4   0       43.39       39.91      0.54 o 
   7   4   0       54.03       51.16      0.77 o 
   8   4   0       17.80       19.40      0.51 o 
   9   4   0       33.42       35.95      2.45 o 
  -6   5   0        0.02       -0.28      0.28 o 
  -5   5   0        4.68        4.57      0.28 o 
  -4   5   0        4.83        5.06      0.22 o 
  -3   5   0       39.17       37.64      0.50 o 
  -2   5   0        1.09        0.92      0.07 o 
  -1   5   0       32.27       27.43      0.32 o 
   0   5   0        8.44        6.01      0.15 o 
   1   5   0       31.05       30.00      0.35 o 
   2   5   0       21.15       22.92      0.33 o 
   3   5   0       47.84       48.79      0.53 o 
   4   5   0       35.83       37.06      0.44 o 
   5   5   0       19.97       18.24      0.34 o 
   6   5   0        2.93        2.59      0.16 o 
   7   5   0      132.36      126.95      1.20 o 
   8   5   0        2.36        1.49      0.20 o 
  -5   6   0        0.83        0.37      0.21 o 
  -4   6   0        0.16        0.17      0.15 o 
  -3   6   0        0.86        0.87      0.14 o 
  -2   6   0       66.97       65.92      0.75 o 
  -1   6   0       48.07       50.50      0.51 o 
   0   6   0       19.80       17.35      0.32 o 
   1   6   0        5.76        5.05      0.18 o 
   2   6   0       17.24       22.74      1.02 o 
   3   6   0        6.76        6.60      0.21 o 
   4   6   0        1.08        1.57      0.14 o 
   5   6   0        4.11        4.43      0.20 o 
   6   6   0       28.63       28.83      0.48 o 
   7   6   0      154.18      150.31      1.37 o 
   8   6   0        7.37        8.20      0.37 o 
  -4   7   0        9.46        8.77      0.40 o 
  -3   7   0        3.05        3.05      0.25 o 
  -2   7   0        2.08        1.92      0.18 o 
  -1   7   0        2.19        2.12      0.18 o 
   0   7   0        6.03        5.60      0.22 o 
   1   7   0       21.77       22.09      0.36 o 
   2   7   0       12.02       12.59      0.29 o 
   3   7   0        3.19        3.27      0.16 o 
   4   7   0       44.29       46.69      0.64 o 
   5   7   0        6.76        6.85      0.30 o 
   6   7   0       22.51       21.89      0.52 o 
   7   7   0       27.84       27.76      0.65 o 
   8   7   0        7.19        6.60      0.59 o 
  -3   8   0       91.64       91.14      2.77 o 
  -2   8   0      183.22      183.43      1.83 o 
  -1   8   0        0.27        0.38      0.19 o 
   0   8   0       57.03       56.43      0.83 o 
   1   8   0        7.53        6.70      0.26 o 
   2   8   0       16.00       16.80      0.44 o 
   3   8   0       34.94       37.64      0.66 o 
   4   8   0       11.42       11.73      0.35 o 
   5   8   0       12.83       12.99      0.36 o 
   6   8   0        0.38        0.72      0.16 o 
   7   8   0       65.74       67.26      1.01 o 
   8   8   0       36.29       30.94      2.26 o 
  -1   9   0        0.67        0.76      0.25 o 
   0   9   0        0.18       -0.10      0.17 o 
   1   9   0       26.46       26.25      0.58 o 
   2   9   0        0.00        0.00      0.14 o 
   3   9   0        0.54        0.37      0.17 o 
   4   9   0        0.51        0.64      0.16 o 
   5   9   0        1.56        1.12      0.19 o 
   6   9   0       32.62       34.26      0.69 o 
   0  10   0        2.75        2.17      0.71 o 
   1  10   0       18.02       15.62      1.11 o 
   2  10   0       11.20       11.02      0.45 o 
   3  10   0        2.59        2.82      0.24 o 
   4  10   0        1.53        1.95      0.30 o 
   5  10   0        6.08        5.50      0.52 o 
   6  10   0       12.51       12.06      1.03 o 
  -5 -10   1        0.01        0.58      0.31 o 
  -4 -10   1        8.69        8.38      0.61 o 
  -3 -10   1        1.18        0.86      0.31 o 
  -2 -10   1        5.06        4.75      0.59 o 
  -1 -10   1       40.55       37.29      2.45 o 
   0 -10   1        0.85        1.22      0.66 o 
  -6  -9   1       18.72       20.50      1.30 o 
  -5  -9   1       17.45       17.66      0.52 o 
  -4  -9   1       15.18       15.63      0.46 o 
  -3  -9   1        0.74       -0.02      0.16 o 
  -2  -9   1       45.24       45.27      0.77 o 
  -1  -9   1        0.18       -0.01      0.16 o 
   0  -9   1        0.00        0.16      0.17 o 
   1  -9   1        1.37        0.77      0.39 o 
   2  -9   1       19.03       18.94      1.72 o 
  -7  -8   1       22.00       22.10      0.84 o 
  -6  -8   1       41.32       41.29      0.76 o 
  -5  -8   1        1.99        2.21      0.20 o 
  -4  -8   1        0.20        0.03      0.14 o 
  -3  -8   1        0.54        0.45      0.13 o 
  -2  -8   1       89.74       90.47      1.06 o 
  -1  -8   1       12.60       11.85      0.35 o 
   0  -8   1       55.25       56.71      0.84 o 
   1  -8   1       18.22       17.82      0.49 o 
   2  -8   1        7.53        7.13      0.36 o 
   3  -8   1        0.07        0.61      0.69 o 
  -8  -7   1       29.77       27.10      1.04 o 
  -7  -7   1       35.43       36.24      0.72 o 
  -6  -7   1        0.00        0.01      0.14 o 
  -5  -7   1        0.15        0.35      0.13 o 
  -4  -7   1       28.56       27.93      0.49 o 
  -3  -7   1       12.37       12.41      0.31 o 
  -2  -7   1       75.97       76.02      0.77 o 
  -1  -7   1       19.19       18.89      0.37 o 
   0  -7   1       29.52       29.59      0.52 o 
   1  -7   1        3.43        4.04      0.21 o 
   2  -7   1        0.69        0.51      0.17 o 
   3  -7   1       63.68       63.47      1.00 o 
   4  -7   1        0.63        0.73      0.18 o 
  -8  -6   1        4.45        4.34      0.29 o 
  -7  -6   1       16.28       17.59      0.45 o 
  -6  -6   1        2.81        3.30      0.18 o 
  -5  -6   1       41.85       41.78      0.55 o 
  -4  -6   1       13.89       13.31      0.30 o 
  -3  -6   1        9.61       12.33      0.27 o 
  -2  -6   1       15.39       15.74      0.32 o 
  -1  -6   1      388.17      398.78      2.56 o 
   0  -6   1       87.58       83.23      0.75 o 
   1  -6   1       29.76       30.47      0.48 o 
   2  -6   1       18.87       17.27      0.38 o 
   3  -6   1        1.75        2.13      0.18 o 
   4  -6   1        0.51        0.75      0.16 o 
   5  -6   1       11.84       10.77      0.48 o 
  -8  -5   1        4.00        3.10      0.24 o 
  -7  -5   1       27.35       23.93      0.52 o 
  -6  -5   1        1.41        1.00      0.13 o 
  -5  -5   1       69.00       71.10      0.70 o 
  -4  -5   1      148.84      152.15      1.01 o 
  -3  -5   1       13.70       14.11      0.27 o 
  -2  -5   1        1.41        1.80      0.11 o 
  -1  -5   1      374.21      375.26      1.86 o 
   0  -5   1        0.15        0.23      0.05 o 
   1  -5   1       45.95       46.12      0.44 o 
   2  -5   1       54.45       54.25      0.52 o 
   3  -5   1        2.96        3.40      0.19 o 
   4  -5   1        2.23        2.20      0.17 o 
   5  -5   1        3.49        3.09      0.25 o 
   6  -5   1        3.25        3.72      0.47 o 
  -9  -4   1       43.42       47.73      2.70 o 
  -8  -4   1       21.11       20.81      0.52 o 
  -7  -4   1        0.18       -0.07      0.14 o 
  -6  -4   1       21.95       22.00      0.45 o 
  -5  -4   1       33.83       34.74      0.45 o 
  -4  -4   1       43.27       49.03      0.51 o 
  -3  -4   1       46.01       48.94      0.46 o 
  -2  -4   1      935.12     1076.57      4.56 o 
  -1  -4   1     2366.44     2536.70     10.47 o 
   0  -4   1       79.15       85.11      0.51 o 
   1  -4   1      272.95      276.05      1.21 o 
   2  -4   1       43.63       40.72      0.36 o 
   3  -4   1        5.18        5.26      0.17 o 
   4  -4   1       45.62       45.31      0.56 o 
   5  -4   1       34.17       32.38      0.57 o 
   6  -4   1       36.75       37.00      0.75 o 
  -9  -3   1       41.32       42.67      2.59 o 
  -8  -3   1       68.14       72.76      0.98 o 
  -7  -3   1        1.30        1.41      0.15 o 
  -6  -3   1        3.29        5.40      0.22 o 
  -5  -3   1        3.23        3.69      0.17 o 
  -4  -3   1       80.29       87.93      0.70 o 
  -3  -3   1      203.69      207.81      1.13 o 
  -2  -3   1       33.10       32.08      0.31 o 
  -1  -3   1       63.18       73.44      0.52 o 
   0  -3   1      159.12      162.47      0.83 o 
   1  -3   1       11.03       14.65      0.16 o 
   2  -3   1      137.87      148.13      0.77 o 
   3  -3   1       15.18       15.90      0.22 o 
   4  -3   1        8.03       11.04      0.26 o 
   5  -3   1       26.02       24.85      0.43 o 
   6  -3   1       12.65       15.05      0.37 o 
   7  -3   1       15.69       16.35      0.51 o 
  -9  -2   1        6.88        7.93      1.16 o 
  -8  -2   1       71.56       72.34      0.94 o 
  -7  -2   1       29.22       25.79      0.51 o 
  -6  -2   1      108.12      101.61      0.95 o 
  -5  -2   1       27.90       27.03      0.38 o 
  -4  -2   1        6.50        7.16      0.17 o 
  -3  -2   1      440.29      480.64      2.33 o 
  -2  -2   1      152.18      149.99      0.86 o 
  -1  -2   1     5836.07     6113.11     26.30 o 
   0  -2   1    11104.96    11523.12     62.18 o 
   1  -2   1        1.70        4.34      0.08 o 
   2  -2   1      180.81      194.62      0.87 o 
   3  -2   1        3.09        3.15      0.10 o 
   4  -2   1        8.77        7.95      0.22 o 
   5  -2   1       11.07       10.24      0.25 o 
   6  -2   1       49.65       46.47      0.63 o 
   7  -2   1       51.28       52.75      0.81 o 
   8  -2   1       11.39       13.14      1.17 o 
  -8  -1   1        0.31        0.17      0.15 o 
  -7  -1   1        0.41        0.28      0.13 o 
  -6  -1   1        0.56        0.97      0.12 o 
  -5  -1   1        0.42        1.93      0.13 o 
  -4  -1   1       85.86       99.07      0.76 o 
  -3  -1   1       26.36       25.69      0.23 o 
  -2  -1   1       68.36       62.05      0.34 o 
  -1  -1   1        3.35        3.85      0.06 o 
   0  -1   1      271.94      291.52      0.89 o 
   1  -1   1       24.94       20.13      0.14 o 
   2  -1   1      880.44      941.73      3.30 o 
   3  -1   1      694.90      771.61      3.18 o 
   4  -1   1        0.28        0.91      0.08 o 
   5  -1   1      129.25       98.02      0.77 o 
   6  -1   1        0.48        1.11      0.12 o 
   7  -1   1       86.18       89.26      0.95 o 
   8  -1   1       26.20       27.88      0.64 o 
  -8   0   1        4.40        3.87      0.26 o 
  -7   0   1       20.41       20.25      0.47 o 
  -6   0   1        1.45        1.41      0.16 o 
  -5   0   1      102.55       93.56      0.79 o 
  -4   0   1        1.17        1.49      0.12 o 
  -3   0   1       12.28       10.03      0.16 o 
  -2   0   1     1374.83     1431.41      4.76 o 
  -1   0   1      672.65      731.10      2.01 o 
   1   0   1     2656.05     2529.35     12.02 o 
   2   0   1       18.10       25.14      0.20 o 
   3   0   1      292.52      316.79      1.47 o 
   4   0   1      109.59      106.72      0.72 o 
   5   0   1        4.27        2.47      0.14 o 
   6   0   1       92.51       79.07      0.74 o 
   7   0   1       37.45       38.22      0.58 o 
   8   0   1      100.58      107.32      1.17 o 
  -8   1   1       21.32       21.09      0.76 o 
  -7   1   1        7.27        8.73      0.35 o 
  -6   1   1       38.26       36.64      0.56 o 
  -5   1   1       80.84       86.48      0.78 o 
  -4   1   1        0.14        0.16      0.08 o 
  -3   1   1       67.58       87.58      0.61 o 
  -2   1   1      597.72      606.14      2.53 o 
  -1   1   1       41.60       29.68      0.20 o 
   0   1   1        4.04        3.85      0.05 o 
   1   1   1       74.59       72.11      0.26 o 
   2   1   1        1.14        3.82      0.09 o 
   3   1   1      171.62      190.33      0.96 o 
   4   1   1       85.31      104.96      0.72 o 
   5   1   1       11.42        8.31      0.22 o 
   6   1   1      411.73      336.41      1.94 o 
   7   1   1        2.02        0.40      0.11 o 
   8   1   1       39.41       37.17      0.66 o 
  -8   2   1       15.49       15.45      1.60 o 
  -7   2   1        5.49        5.68      0.29 o 
  -6   2   1        0.10        0.17      0.12 o 
  -5   2   1       61.97       59.37      0.69 o 
  -4   2   1       16.23       14.99      0.27 o 
  -3   2   1      196.70      183.86      1.03 o 
  -2   2   1      344.71      356.82      1.55 o 
  -1   2   1      277.76      298.84      1.30 o 
   0   2   1     1575.85     1640.66      4.93 o 
   1   2   1      279.68      306.49      1.25 o 
   2   2   1       38.13       32.22      0.26 o 
   3   2   1       29.11       29.37      0.30 o 
   4   2   1       87.25       97.83      0.67 o 
   5   2   1        1.49        1.53      0.10 o 
   6   2   1       88.22       86.64      0.77 o 
   7   2   1       35.41       31.63      0.54 o 
   8   2   1        4.09        4.21      0.23 o 
   9   2   1      186.90      202.89      4.31 o 
  -7   3   1        0.11        0.49      0.16 o 
  -6   3   1       20.52       21.08      0.49 o 
  -5   3   1       88.83       86.59      0.89 o 
  -4   3   1       36.52       36.88      0.48 o 
  -3   3   1       35.95       37.76      0.40 o 
  -2   3   1        5.06        7.65      0.17 o 
  -1   3   1      258.63      256.14      1.17 o 
   0   3   1      159.26      170.01      0.79 o 
   1   3   1       37.82       34.35      0.25 o 
   2   3   1        7.35        6.23      0.13 o 
   3   3   1      244.47      249.60      1.34 o 
   4   3   1      121.02      125.03      0.83 o 
   5   3   1        5.17        4.93      0.17 o 
   6   3   1        2.94        3.13      0.15 o 
   7   3   1      102.25       90.84      0.86 o 
   8   3   1        0.99        0.45      0.15 o 
   9   3   1       40.82       42.61      1.48 o 
  -7   4   1       36.36       43.00      1.85 o 
  -6   4   1        0.23        0.54      0.17 o 
  -5   4   1       30.60       28.31      0.51 o 
  -4   4   1        9.63        9.06      0.26 o 
  -3   4   1        5.59        5.21      0.15 o 
  -2   4   1       80.72       79.11      0.63 o 
  -1   4   1      493.12      490.10      2.07 o 
   0   4   1       85.68       98.11      0.62 o 
   1   4   1       26.83       18.89      0.22 o 
   2   4   1      116.48      110.83      0.64 o 
   3   4   1        0.00        0.10      0.07 o 
   4   4   1       52.60       60.99      0.56 o 
   5   4   1       36.90       37.25      0.45 o 
   6   4   1       10.93        9.24      0.25 o 
   7   4   1       75.27       70.16      0.75 o 
   8   4   1        5.62        6.37      0.28 o 
   9   4   1        3.19        2.71      0.53 o 
  -5   5   1       44.04       45.14      0.75 o 
  -4   5   1      120.08      118.65      1.11 o 
  -3   5   1        0.08        0.33      0.10 o 
  -2   5   1        8.64        8.74      0.19 o 
  -1   5   1        9.96        9.51      0.18 o 
   0   5   1        4.83        5.07      0.15 o 
   1   5   1       10.44       14.16      0.24 o 
   2   5   1        4.15        3.30      0.14 o 
   3   5   1       51.91       54.62      0.50 o 
   4   5   1        0.37        0.76      0.10 o 
   5   5   1       13.73       13.76      0.28 o 
   6   5   1        3.81        3.40      0.18 o 
   7   5   1       27.83       26.61      0.47 o 
   8   5   1        0.56        0.51      0.14 o 
   9   5   1        6.16        7.75      1.20 o 
  -5   6   1        3.85        5.03      0.53 o 
  -4   6   1      143.26      140.21      1.52 o 
  -3   6   1      441.33      435.26      2.58 o 
  -2   6   1      204.26      197.94      1.78 o 
  -1   6   1        2.42        2.65      0.13 o 
   0   6   1      111.26      110.99      0.79 o 
   1   6   1        1.40        2.07      0.14 o 
   2   6   1       47.49       45.10      0.44 o 
   3   6   1       55.89       58.11      0.57 o 
   4   6   1        4.36        5.70      0.20 o 
   5   6   1       79.27       81.66      0.87 o 
   6   6   1      120.22      124.32      1.13 o 
   7   6   1       11.54       11.28      0.33 o 
   8   6   1        5.13        4.47      0.27 o 
   9   6   1        1.77        1.71      0.74 o 
  -4   7   1       31.85       33.80      0.76 o 
  -3   7   1       25.57       23.71      0.57 o 
  -2   7   1        1.75        1.27      0.16 o 
  -1   7   1        5.09        4.41      0.23 o 
   0   7   1       58.83       59.49      0.74 o 
   1   7   1       29.28       30.51      0.43 o 
   2   7   1        8.87        7.59      0.22 o 
   3   7   1       10.40       10.88      0.28 o 
   4   7   1        1.14        1.09      0.14 o 
   5   7   1      119.92      120.65      1.14 o 
   6   7   1       20.75       22.38      0.46 o 
   7   7   1        8.57        8.79      0.37 o 
   8   7   1        1.15        1.04      0.18 o 
  -3   8   1       32.72       35.25      1.58 o 
  -2   8   1      286.26      286.23      2.41 o 
  -1   8   1      110.72      109.22      1.28 o 
   0   8   1        2.45        2.63      0.19 o 
   1   8   1       25.06       23.81      0.48 o 
   2   8   1       49.65       50.59      0.80 o 
   3   8   1        5.54        5.59      0.24 o 
   4   8   1        0.15        0.14      0.14 o 
   5   8   1       12.11       12.44      0.37 o 
   6   8   1       61.12       63.02      0.81 o 
   7   8   1       49.28       49.88      0.94 o 
   8   8   1        1.25        0.70      0.40 o 
  -1   9   1        4.26        4.32      0.29 o 
   0   9   1        6.69        7.04      0.32 o 
   1   9   1       98.54       97.36      1.15 o 
   2   9   1        5.66        5.62      0.27 o 
   3   9   1        0.56        0.31      0.16 o 
   4   9   1       54.14       54.63      1.05 o 
   5   9   1        0.05       -0.07      0.16 o 
   6   9   1       59.71       61.57      0.93 o 
   7   9   1        8.50        7.98      1.15 o 
   0  10   1       12.17       11.72      1.39 o 
   1  10   1       11.05       11.65      0.96 o 
   2  10   1        2.52        2.46      0.23 o 
   3  10   1       13.30       13.53      0.43 o 
   4  10   1        7.04        5.97      0.33 o 
   5  10   1        6.15        5.68      0.53 o 
   6  10   1        0.28        0.25      0.66 o 
  -4 -10   2        0.07       -0.15      0.32 o 
  -3 -10   2       27.38       26.86      1.23 o 
  -1 -10   2        0.53        0.49      0.52 o 
  -6  -9   2        0.89        1.98      0.56 o 
  -5  -9   2        1.73        1.27      0.20 o 
  -4  -9   2       12.19       10.58      0.38 o 
  -3  -9   2       46.30       46.53      0.81 o 
  -2  -9   2       26.99       26.77      0.59 o 
  -1  -9   2        1.60        1.14      0.18 o 
   0  -9   2        0.86        1.04      0.19 o 
   1  -9   2        4.18        2.50      0.71 o 
  -7  -8   2        5.67        5.56      0.65 o 
  -6  -8   2       13.27       13.80      0.51 o 
  -5  -8   2       18.48       18.76      0.50 o 
  -4  -8   2        0.25        0.16      0.14 o 
  -3  -8   2       88.35       92.28      1.03 o 
  -2  -8   2       12.24       12.32      0.48 o 
  -1  -8   2       13.35       13.32      0.38 o 
   0  -8   2        5.89        5.86      0.29 o 
   1  -8   2       10.76       11.02      0.39 o 
   2  -8   2        4.05        3.96      0.28 o 
   3  -8   2        4.94        5.24      1.04 o 
  -8  -7   2        0.08       -0.24      0.34 o 
  -7  -7   2        0.12        0.12      0.15 o 
  -6  -7   2        7.37        7.70      0.33 o 
  -5  -7   2       74.15       75.22      0.87 o 
  -4  -7   2        0.13        0.11      0.11 o 
  -3  -7   2        0.02       -0.07      0.12 o 
  -2  -7   2       47.08       49.13      0.65 o 
  -1  -7   2       40.32       40.93      0.59 o 
   0  -7   2        7.68        7.53      0.28 o 
   1  -7   2        0.96        0.89      0.13 o 
   2  -7   2        1.55        1.62      0.17 o 
   3  -7   2        2.21        2.60      0.26 o 
   4  -7   2        8.05        7.35      0.43 o 
  -8  -6   2       27.88       27.23      1.34 o 
  -7  -6   2        1.38        1.05      0.16 o 
  -6  -6   2        5.38        5.74      0.24 o 
  -5  -6   2       13.47       14.24      0.32 o 
  -4  -6   2       91.68       95.74      0.91 o 
  -3  -6   2       30.63       33.81      0.45 o 
  -2  -6   2     1333.46     1414.61      6.58 o 
  -1  -6   2      130.34      136.40      1.22 o 
   0  -6   2        8.08        7.57      0.26 o 
   1  -6   2        2.97        3.70      0.19 o 
   2  -6   2       16.79       16.49      0.39 o 
   3  -6   2        0.37        0.55      0.15 o 
   4  -6   2        6.82        7.72      0.32 o 
   5  -6   2        2.88        2.80      0.29 o 
  -8  -5   2        3.80        4.50      0.27 o 
  -7  -5   2        0.30        0.27      0.14 o 
  -6  -5   2        5.44        6.43      0.27 o 
  -5  -5   2        5.26        4.92      0.19 o 
  -4  -5   2      134.61      142.35      0.99 o 
  -3  -5   2       27.10       27.90      0.39 o 
  -2  -5   2       39.80       43.14      0.47 o 
  -1  -5   2        0.46        0.47      0.06 o 
   0  -5   2        2.85        3.71      0.16 o 
   1  -5   2      173.09      175.15      1.15 o 
   2  -5   2       14.37       16.25      0.31 o 
   3  -5   2        1.26        0.79      0.11 o 
   4  -5   2        0.05        0.13      0.14 o 
   5  -5   2        9.25        8.18      0.36 o 
   6  -5   2       36.05       38.28      1.80 o 
  -8  -4   2        7.10        8.51      0.37 o 
  -7  -4   2       44.57       43.05      0.69 o 
  -6  -4   2      132.49      131.77      1.25 o 
  -5  -4   2        0.24        0.26      0.09 o 
  -4  -4   2       31.30       35.23      0.43 o 
  -3  -4   2      540.90      558.26      2.49 o 
  -2  -4   2        0.26        0.39      0.09 o 
  -1  -4   2     3165.22     3446.43     14.49 o 
   0  -4   2      276.39      331.42      1.83 o 
   1  -4   2       49.98       54.08      0.42 o 
   2  -4   2       40.68       46.41      0.42 o 
   3  -4   2        7.97        7.67      0.19 o 
   4  -4   2       31.07       29.83      0.47 o 
   5  -4   2        1.20        1.20      0.17 o 
   6  -4   2        1.64        1.51      0.23 o 
   7  -4   2       19.99       17.25      1.65 o 
  -8  -3   2        0.79        0.72      0.16 o 
  -7  -3   2       11.98       10.61      0.35 o 
  -6  -3   2       63.33       59.08      0.72 o 
  -5  -3   2        0.91        0.68      0.09 o 
  -4  -3   2      117.72      122.34      0.90 o 
  -3  -3   2      401.44      423.10      2.74 o 
  -2  -3   2      101.61      111.83      0.74 o 
  -1  -3   2       21.39       21.77      0.25 o 
   0  -3   2       24.01       25.41      0.34 o 
   1  -3   2       40.22       40.11      0.30 o 
   2  -3   2      680.76      700.78      2.81 o 
   3  -3   2       83.44       91.79      0.62 o 
   4  -3   2      108.66       93.70      0.77 o 
   5  -3   2      120.32      104.54      0.94 o 
   6  -3   2        2.02        1.75      0.18 o 
   7  -3   2       38.45       41.30      0.77 o 
  -8  -2   2        0.41        0.40      0.16 o 
  -7  -2   2        0.27        0.50      0.13 o 
  -6  -2   2       10.50       10.24      0.29 o 
  -5  -2   2       20.36       17.38      0.31 o 
  -4  -2   2       23.07       22.42      0.26 o 
  -3  -2   2        0.34        0.30      0.06 o 
  -2  -2   2      564.16      578.42      2.52 o 
  -1  -2   2     1744.20     1950.37      7.70 o 
   0  -2   2      819.16      924.04      3.64 o 
   1  -2   2       17.96       25.37      0.22 o 
   2  -2   2      126.20      124.25      0.68 o 
   3  -2   2      223.39      236.74      1.09 o 
   4  -2   2        2.48        3.02      0.14 o 
   5  -2   2       23.36       18.87      0.35 o 
   6  -2   2        1.66        1.22      0.13 o 
   7  -2   2       17.73       19.52      0.46 o 
   8  -2   2       90.47       97.42      4.01 o 
  -8  -1   2       16.41       16.62      0.46 o 
  -7  -1   2        1.67        1.76      0.18 o 
  -6  -1   2       52.01       41.78      0.63 o 
  -5  -1   2       81.53       76.85      0.75 o 
  -4  -1   2       27.59       24.38      0.28 o 
  -3  -1   2       11.60       16.79      0.17 o 
  -2  -1   2      929.07      974.57      4.01 o 
  -1  -1   2      329.25      379.10      1.48 o 
   0  -1   2      467.32      498.73      1.47 o 
   1  -1   2      117.71      113.28      0.47 o 
   2  -1   2       21.43       22.29      0.21 o 
   3  -1   2        3.95        6.61      0.13 o 
   4  -1   2       43.55       46.42      0.47 o 
   5  -1   2      196.95      162.77      1.09 o 
   6  -1   2      125.27       97.45      0.88 o 
   7  -1   2        9.24        6.22      0.27 o 
   8  -1   2        9.49       10.45      0.40 o 
  -8   0   2       51.10       53.52      0.83 o 
  -7   0   2        0.34        0.37      0.15 o 
  -6   0   2        0.02        0.35      0.13 o 
  -5   0   2      127.87      116.61      0.97 o 
  -4   0   2       90.07       82.66      0.66 o 
  -3   0   2        5.57        3.79      0.13 o 
  -2   0   2      400.27      439.34      1.81 o 
  -1   0   2      180.66      190.12      0.69 o 
   0   0   2     1461.35     1531.27      6.01 o 
   1   0   2      114.78      102.81      0.32 o 
   2   0   2        0.11        0.32      0.04 o 
   3   0   2       19.62       25.85      0.27 o 
   4   0   2       84.86       90.26      0.64 o 
   5   0   2      253.16      237.19      1.61 o 
   6   0   2        0.93        0.78      0.11 o 
   7   0   2        0.09        0.25      0.12 o 
   8   0   2       84.69       89.99      1.11 o 
  -8   1   2       10.84       11.19      0.99 o 
  -7   1   2       13.21       16.77      0.47 o 
  -6   1   2        0.15        0.61      0.15 o 
  -5   1   2      175.60      156.22      1.19 o 
  -4   1   2        1.58        2.58      0.13 o 
  -3   1   2       57.01       58.17      0.43 o 
  -2   1   2        5.80        9.31      0.14 o 
  -1   1   2       14.99       17.03      0.14 o 
   0   1   2      129.60      121.00      0.38 o 
   1   1   2       53.79       60.76      0.23 o 
   2   1   2      366.42      374.00      1.37 o 
   3   1   2      107.92      113.11      0.60 o 
   4   1   2      283.96      285.82      1.46 o 
   5   1   2      128.80      118.26      0.78 o 
   6   1   2       19.93       17.31      0.34 o 
   7   1   2        8.85        6.83      0.24 o 
   8   1   2       46.37       47.25      0.78 o 
  -7   2   2       23.82       28.20      0.63 o 
  -6   2   2        1.39        2.05      0.18 o 
  -5   2   2      159.59      141.23      1.15 o 
  -4   2   2      159.30      153.21      1.00 o 
  -3   2   2       17.61       16.24      0.24 o 
  -2   2   2       16.70       16.17      0.21 o 
  -1   2   2      173.39      175.85      0.79 o 
   0   2   2      432.56      416.07      1.50 o 
   1   2   2      625.16      618.36      1.86 o 
   2   2   2       96.03       96.25      0.53 o 
   3   2   2       29.86       33.73      0.32 o 
   4   2   2      238.29      276.43      1.34 o 
   5   2   2      213.59      208.54      1.28 o 
   6   2   2      130.85      118.21      0.84 o 
   7   2   2        8.44       10.07      0.28 o 
   8   2   2       20.33       20.97      0.46 o 
   9   2   2        5.57        5.49      0.99 o 
  -7   3   2       10.40        9.99      0.56 o 
  -6   3   2       35.43       39.97      0.68 o 
  -5   3   2        1.61        2.70      0.22 o 
  -4   3   2       97.44       90.28      0.80 o 
  -3   3   2        6.60        7.59      0.19 o 
  -2   3   2        0.53        1.71      0.08 o 
  -1   3   2       16.92       17.06      0.22 o 
   0   3   2        8.45        9.93      0.11 o 
   1   3   2      239.03      228.60      0.94 o 
   2   3   2        6.85        7.17      0.14 o 
   3   3   2      107.83      120.22      0.68 o 
   4   3   2      240.89      242.94      1.27 o 
   5   3   2       69.18       68.72      0.60 o 
   6   3   2       95.44       82.46      0.71 o 
   7   3   2        0.68        1.20      0.12 o 
   8   3   2        3.19        3.20      0.20 o 
   9   3   2       44.11       47.54      1.87 o 
  -7   4   2        2.02        3.33      0.77 o 
  -6   4   2       31.97       38.35      0.73 o 
  -5   4   2       43.18       46.61      0.66 o 
  -4   4   2      475.26      450.63      2.20 o 
  -3   4   2     1073.05     1027.62      4.30 o 
  -2   4   2       10.06        9.09      0.17 o 
  -1   4   2       24.61       25.55      0.31 o 
   0   4   2       23.96       25.60      0.24 o 
   1   4   2       31.66       31.17      0.24 o 
   2   4   2      137.74      139.32      1.07 o 
   3   4   2        8.05       11.24      0.18 o 
   4   4   2        1.65        2.71      0.15 o 
   5   4   2       49.58       50.09      0.50 o 
   6   4   2      368.79      358.92      1.84 o 
   7   4   2       13.82       14.63      0.35 o 
   8   4   2        5.04        5.69      0.28 o 
   9   4   2       54.81       53.07      2.81 o 
  -6   5   2        0.22        0.72      0.58 o 
  -5   5   2       31.20       32.78      0.68 o 
  -4   5   2        2.22        1.94      0.16 o 
  -3   5   2        7.37        6.60      0.19 o 
  -2   5   2       14.67       14.05      0.26 o 
  -1   5   2       80.52       86.90      0.65 o 
   0   5   2      428.25      438.69      2.03 o 
   1   5   2        0.29        0.30      0.05 o 
   2   5   2        8.61        6.29      0.13 o 
   3   5   2       92.17       93.90      0.68 o 
   4   5   2        0.02        0.04      0.08 o 
   5   5   2      374.62      374.33      1.91 o 
   6   5   2        1.68        1.78      0.15 o 
   7   5   2        3.01        3.13      0.17 o 
   8   5   2        2.48        2.59      0.21 o 
   9   5   2       33.42       34.56      1.64 o 
  -5   6   2       27.46       28.74      1.20 o 
  -4   6   2        1.81        2.30      0.21 o 
  -3   6   2       64.01       62.88      0.75 o 
  -2   6   2      475.58      463.83      2.60 o 
  -1   6   2       13.51       14.41      0.27 o 
   0   6   2       48.32       51.07      0.48 o 
   1   6   2       30.25       32.47      0.36 o 
   2   6   2      180.33      187.09      1.14 o 
   3   6   2        4.81        5.44      0.18 o 
   4   6   2        1.32        1.66      0.13 o 
   5   6   2        0.43        0.55      0.12 o 
   6   6   2       58.98       59.52      0.69 o 
   7   6   2       48.51       48.07      0.65 o 
   8   6   2       30.38       32.99      0.69 o 
  -4   7   2       15.68       15.50      1.23 o 
  -3   7   2        4.99        5.37      0.29 o 
  -2   7   2        3.12        3.36      0.32 o 
  -1   7   2       11.59       11.34      0.35 o 
   0   7   2       61.36       61.43      0.64 o 
   1   7   2      159.45      158.67      1.13 o 
   2   7   2       21.94       20.26      0.42 o 
   3   7   2       65.65       67.07      0.74 o 
   4   7   2       74.96       76.91      0.89 o 
   5   7   2        2.05        2.36      0.18 o 
   6   7   2       80.18       80.88      0.85 o 
   7   7   2        1.68        1.40      0.16 o 
   8   7   2        0.79        0.60      0.20 o 
  -3   8   2       24.83       25.63      0.90 o 
  -2   8   2        8.32        8.63      0.33 o 
  -1   8   2       50.06       49.28      0.76 o 
   0   8   2        7.37        8.39      0.30 o 
   1   8   2       20.70       21.69      0.48 o 
   2   8   2        0.98        1.10      0.14 o 
   3   8   2        5.15        5.66      0.25 o 
   4   8   2       17.94       17.17      0.47 o 
   5   8   2        6.65        6.70      0.27 o 
   6   8   2       69.29       70.66      0.95 o 
   7   8   2      132.03      133.62      1.46 o 
  -1   9   2        0.00       -0.09      0.17 o 
   0   9   2       13.45       14.63      0.52 o 
   1   9   2        2.00        1.70      0.20 o 
   2   9   2        1.94        1.34      0.17 o 
   3   9   2        9.07        9.44      0.38 o 
   4   9   2       32.40       31.20      0.62 o 
   5   9   2       21.54       20.96      0.50 o 
   6   9   2        0.02       -0.04      0.16 o 
   7   9   2       15.46       15.67      0.80 o 
   0  10   2        1.44        1.14      0.60 o 
   1  10   2        0.07        0.16      0.33 o 
   2  10   2        4.59        3.95      0.27 o 
   3  10   2        7.64        8.21      0.35 o 
   4  10   2       16.63       17.69      0.55 o 
   5  10   2        6.48        5.46      0.61 o 
  -4 -10   3        8.22        7.21      2.17 o 
  -3 -10   3       72.15       75.24      3.48 o 
  -6  -9   3        7.43        7.69      1.18 o 
  -5  -9   3       16.19       15.16      0.93 o 
  -4  -9   3       14.82       14.68      0.49 o 
  -3  -9   3        3.90        3.97      0.34 o 
  -2  -9   3       36.13       37.50      0.71 o 
  -1  -9   3        3.75        3.50      0.27 o 
   0  -9   3       10.05        9.37      0.43 o 
   1  -9   3        1.00        0.84      0.66 o 
  -6  -8   3        4.75        5.07      0.34 o 
  -5  -8   3       31.84       30.73      0.78 o 
  -4  -8   3       52.97       53.67      0.79 o 
  -3  -8   3      108.49      108.39      1.29 o 
  -2  -8   3      505.46      514.32      4.94 o 
  -1  -8   3        0.22        0.14      0.14 o 
   0  -8   3       20.20       19.10      0.47 o 
   1  -8   3        2.74        2.81      0.24 o 
   2  -8   3        0.82        0.75      0.18 o 
  -7  -7   3        7.84        7.93      0.35 o 
  -6  -7   3        1.23        0.94      0.19 o 
  -5  -7   3        0.72        0.76      0.17 o 
  -4  -7   3       35.18       36.33      0.53 o 
  -3  -7   3       30.45       31.37      0.52 o 
  -2  -7   3       31.34       33.04      0.58 o 
  -1  -7   3        3.73        4.39      0.22 o 
   0  -7   3       24.45       24.51      0.49 o 
   1  -7   3       93.11       93.49      0.98 o 
   2  -7   3        1.23        1.33      0.17 o 
   3  -7   3       25.84       24.07      0.55 o 
  -8  -6   3        1.75        1.34      0.59 o 
  -7  -6   3       24.36       26.32      0.53 o 
  -6  -6   3       28.65       29.06      0.53 o 
  -5  -6   3        6.09        6.58      0.25 o 
  -4  -6   3      105.37      108.88      0.89 o 
  -3  -6   3       39.14       38.11      0.47 o 
  -2  -6   3       37.42       39.37      0.56 o 
  -1  -6   3      554.78      587.17      3.47 o 
   0  -6   3        3.40        4.32      0.20 o 
   1  -6   3       60.34       59.77      0.68 o 
   2  -6   3       33.10       32.32      0.59 o 
   3  -6   3        0.36        0.24      0.14 o 
   4  -6   3       41.30       40.58      0.71 o 
   5  -6   3        3.63        2.95      0.29 o 
  -8  -5   3        8.52        8.75      0.61 o 
  -7  -5   3        0.41        0.58      0.15 o 
  -6  -5   3       36.66       34.80      0.61 o 
  -5  -5   3       28.18       27.34      0.46 o 
  -4  -5   3        4.41        4.36      0.16 o 
  -3  -5   3       69.85       71.72      0.62 o 
  -2  -5   3      130.06      137.83      0.91 o 
  -1  -5   3       26.50       26.65      0.36 o 
   0  -5   3       13.92       13.62      0.30 o 
   1  -5   3       75.93       76.86      0.72 o 
   2  -5   3       95.64       98.54      0.84 o 
   3  -5   3        1.78        2.28      0.16 o 
   4  -5   3      257.19      246.71      1.86 o 
   5  -5   3       11.30        8.52      0.38 o 
   6  -5   3       15.34       15.04      1.11 o 
  -8  -4   3        0.18        0.13      0.17 o 
  -7  -4   3       12.28       13.19      0.42 o 
  -6  -4   3       28.59       28.42      0.51 o 
  -5  -4   3       14.06       14.39      0.34 o 
  -4  -4   3        8.63       10.21      0.23 o 
  -3  -4   3       45.10       45.98      0.43 o 
  -2  -4   3       46.66       57.71      0.52 o 
  -1  -4   3       79.43       85.16      0.60 o 
   0  -4   3      104.84      120.25      0.96 o 
   1  -4   3        0.47        0.20      0.07 o 
   2  -4   3       33.70       32.31      0.38 o 
   3  -4   3       56.06       55.97      0.60 o 
   4  -4   3       50.04       48.28      0.65 o 
   5  -4   3       43.43       40.76      0.69 o 
   6  -4   3        0.47        0.38      0.17 o 
  -8  -3   3        0.90        0.66      0.17 o 
  -7  -3   3       53.74       53.19      0.80 o 
  -6  -3   3       14.21       11.64      0.33 o 
  -5  -3   3       11.04       12.32      0.32 o 
  -4  -3   3        5.71        8.14      0.20 o 
  -3  -3   3       37.20       29.51      0.33 o 
  -2  -3   3       17.63       16.11      0.26 o 
  -1  -3   3      277.19      299.20      1.46 o 
   0  -3   3      310.41      328.16      1.80 o 
   1  -3   3       20.48       19.75      0.26 o 
   2  -3   3        7.38        5.99      0.13 o 
   3  -3   3       10.19        9.04      0.18 o 
   4  -3   3       38.89       40.25      0.48 o 
   5  -3   3      231.07      211.98      1.60 o 
   6  -3   3        4.95        2.75      0.22 o 
   7  -3   3       37.33       36.48      0.76 o 
  -8  -2   3        3.28        3.30      0.26 o 
  -7  -2   3        1.65        1.33      0.18 o 
  -6  -2   3        7.28        7.78      0.31 o 
  -5  -2   3       36.61       31.27      0.49 o 
  -4  -2   3      138.39      131.66      1.03 o 
  -3  -2   3      207.28      212.68      1.16 o 
  -2  -2   3       30.14       30.30      0.34 o 
  -1  -2   3       12.41       19.75      0.28 o 
   0  -2   3       16.06       13.47      0.17 o 
   1  -2   3        8.38        7.94      0.14 o 
   2  -2   3       53.18       63.74      0.47 o 
   3  -2   3       59.41       61.08      0.51 o 
   4  -2   3       11.24       11.75      0.26 o 
   5  -2   3      154.73      149.98      1.08 o 
   6  -2   3       38.93       38.69      0.63 o 
   7  -2   3        1.54        1.33      0.17 o 
  -8  -1   3        0.27        0.77      0.18 o 
  -7  -1   3       36.96       37.19      0.69 o 
  -6  -1   3      157.11      158.10      1.42 o 
  -5  -1   3       66.88       55.76      0.66 o 
  -4  -1   3      131.89      135.11      1.02 o 
  -3  -1   3       27.93       29.64      0.41 o 
  -2  -1   3        0.00        1.92      0.15 o 
  -1  -1   3        6.16        7.85      0.11 o 
   0  -1   3       48.64       62.32      0.28 o 
   1  -1   3       19.08       17.96      0.15 o 
   2  -1   3      184.07      183.11      0.79 o 
   3  -1   3       11.77       11.40      0.18 o 
   4  -1   3       53.66       55.19      0.56 o 
   5  -1   3      160.92      145.65      1.07 o 
   6  -1   3       45.79       43.77      0.62 o 
   7  -1   3        1.26        1.35      0.15 o 
   8  -1   3       87.43       91.30      1.49 o 
  -8   0   3       44.71       55.04      2.23 o 
  -7   0   3        0.03        0.16      0.14 o 
  -6   0   3      107.57      102.93      1.11 o 
  -5   0   3      397.76      363.28      2.46 o 
  -4   0   3      290.57      283.30      1.44 o 
  -3   0   3      177.76      169.96      0.87 o 
  -2   0   3      129.17      115.12      0.70 o 
  -1   0   3      160.81      165.41      0.62 o 
   0   0   3      183.93      167.35      0.78 o 
   1   0   3      597.40      618.94      1.78 o 
   2   0   3        0.42        0.51      0.04 o 
   3   0   3      141.17      167.19      0.91 o 
   4   0   3        6.21       11.04      0.24 o 
   5   0   3      119.26      117.08      0.91 o 
   6   0   3       32.73       29.80      0.46 o 
   7   0   3       12.20       12.69      0.37 o 
   8   0   3       61.92       67.14      0.94 o 
  -7   1   3        1.37        1.23      0.19 o 
  -6   1   3       58.50       58.68      0.79 o 
  -5   1   3       82.18       83.50      0.88 o 
  -4   1   3        0.83        0.31      0.06 o 
  -3   1   3       63.23       76.29      0.56 o 
  -2   1   3       56.12       74.84      0.52 o 
  -1   1   3       94.21       85.13      0.47 o 
   0   1   3       43.05       41.63      0.19 o 
   1   1   3      234.45      251.20      0.80 o 
   2   1   3       80.29       88.74      0.38 o 
   3   1   3      106.16      108.61      0.60 o 
   4   1   3      152.80      155.28      0.86 o 
   5   1   3       35.24       36.71      0.42 o 
   6   1   3       23.97       18.42      0.34 o 
   7   1   3        3.84        4.26      0.27 o 
   8   1   3        3.67        3.61      0.24 o 
  -7   2   3       90.83      102.08      1.26 o 
  -6   2   3       28.06       33.32      0.60 o 
  -5   2   3      165.27      158.58      1.32 o 
  -4   2   3      969.58      889.77      4.24 o 
  -3   2   3      791.46      740.78      3.35 o 
  -2   2   3       13.51       12.61      0.20 o 
  -1   2   3       89.84       88.66      0.48 o 
   0   2   3      109.77      110.89      0.51 o 
   1   2   3      149.50      168.18      0.59 o 
   2   2   3       18.98       17.69      0.18 o 
   3   2   3       60.95       74.28      0.48 o 
   4   2   3       19.48       17.14      0.23 o 
   5   2   3       60.10       52.31      0.47 o 
   6   2   3       86.06       75.59      0.67 o 
   7   2   3       10.14       11.10      0.29 o 
   8   2   3        0.09        0.50      0.16 o 
   9   2   3       64.64       63.11      3.10 o 
  -7   3   3       12.90       13.09      0.65 o 
  -6   3   3        0.21        0.36      0.16 o 
  -5   3   3       62.64       62.72      0.80 o 
  -4   3   3       11.36       12.72      0.28 o 
  -3   3   3        6.97        5.76      0.16 o 
  -2   3   3       82.83       90.74      0.58 o 
  -1   3   3     1111.91     1193.09      4.34 o 
   0   3   3      262.09      278.16      1.20 o 
   1   3   3       15.98       17.72      0.17 o 
   2   3   3      461.66      500.05      2.00 o 
   3   3   3        0.01        0.16      0.05 o 
   4   3   3      130.86      127.15      0.80 o 
   5   3   3      124.40      121.93      0.92 o 
   6   3   3        8.83        7.01      0.20 o 
   7   3   3        8.48        7.26      0.23 o 
   8   3   3        3.18        4.47      0.24 o 
   9   3   3       46.22       49.05      1.08 o 
  -6   4   3       52.33       53.93      0.88 o 
  -5   4   3       12.21       14.20      0.41 o 
  -4   4   3       15.31       14.07      0.31 o 
  -3   4   3      238.21      226.22      1.33 o 
  -2   4   3      241.66      236.66      1.29 o 
  -1   4   3       84.83       86.70      0.58 o 
   0   4   3       46.59       55.32      0.37 o 
   1   4   3      170.95      171.37      0.94 o 
   2   4   3      102.01      114.28      0.66 o 
   3   4   3       59.14       61.41      0.51 o 
   4   4   3       12.77       14.42      0.21 o 
   5   4   3      206.39      197.75      1.18 o 
   6   4   3        4.37        4.69      0.18 o 
   7   4   3       13.94       15.25      0.34 o 
   8   4   3       22.40       23.69      0.48 o 
   9   4   3       10.29       11.51      0.50 o 
  -6   5   3       14.39       14.41      1.08 o 
  -5   5   3        2.75        3.14      0.26 o 
  -4   5   3        4.62        4.87      0.24 o 
  -3   5   3        8.08        8.50      0.22 o 
  -2   5   3       54.89       52.79      0.52 o 
  -1   5   3        1.06        1.28      0.08 o 
   0   5   3      430.25      423.72      2.54 o 
   1   5   3        0.41        0.22      0.08 o 
   2   5   3       67.03       69.77      0.46 o 
   3   5   3      552.37      570.34      2.57 o 
   4   5   3        6.16        5.41      0.16 o 
   5   5   3        7.89        7.70      0.20 o 
   6   5   3       41.09       39.77      0.53 o 
   7   5   3        6.55        6.33      0.25 o 
   8   5   3        9.52        9.19      0.30 o 
   9   5   3        0.00       -0.04      0.24 o 
  -5   6   3        0.69        0.47      0.42 o 
  -4   6   3        0.69        0.46      0.15 o 
  -3   6   3      108.38      105.90      1.05 o 
  -2   6   3       31.29       29.05      0.42 o 
  -1   6   3        2.30        2.38      0.14 o 
   0   6   3       59.80       58.06      0.59 o 
   1   6   3       11.97       11.03      0.24 o 
   2   6   3        7.97        7.57      0.18 o 
   3   6   3        3.29        2.30      0.13 o 
   4   6   3      108.55      111.48      0.87 o 
   5   6   3       49.29       48.45      0.59 o 
   6   6   3      429.06      430.52      2.34 o 
   7   6   3       65.79       63.76      0.78 o 
   8   6   3       50.77       52.89      0.79 o 
   9   6   3       19.84       22.05      1.92 o 
  -4   7   3        0.00        0.03      0.27 o 
  -3   7   3        5.91        5.79      0.29 o 
  -2   7   3        3.03        3.02      0.19 o 
  -1   7   3        4.39        4.11      0.19 o 
   0   7   3      138.67      140.91      1.35 o 
   1   7   3       17.37       16.93      0.35 o 
   2   7   3        7.75        6.67      0.25 o 
   3   7   3        0.75        0.50      0.12 o 
   4   7   3      146.33      146.63      1.21 o 
   5   7   3        6.47        6.09      0.23 o 
   6   7   3       15.22       14.67      0.40 o 
   7   7   3       25.40       24.89      0.55 o 
   8   7   3        9.61        9.17      0.40 o 
  -3   8   3       13.79       14.14      0.77 o 
  -2   8   3        8.16        7.86      0.34 o 
  -1   8   3       39.35       38.42      0.70 o 
   0   8   3       23.98       24.51      0.50 o 
   1   8   3        7.04        6.91      0.27 o 
   2   8   3        2.14        2.10      0.16 o 
   3   8   3       18.07       18.04      0.41 o 
   4   8   3       13.54       13.71      0.37 o 
   5   8   3       16.45       17.55      0.45 o 
   6   8   3       11.43       11.47      0.39 o 
   7   8   3       94.47       93.78      1.20 o 
  -1   9   3       23.85       26.32      0.60 o 
   0   9   3        0.08        0.25      0.17 o 
   1   9   3       32.58       34.59      0.65 o 
   2   9   3       14.27       14.62      0.43 o 
   3   9   3        0.21        0.14      0.15 o 
   4   9   3        7.85        6.89      0.32 o 
   5   9   3       23.05       24.03      0.56 o 
   6   9   3       47.15       48.34      0.82 o 
   7   9   3       32.68       32.03      1.14 o 
   0  10   3       39.20       38.21      1.74 o 
   1  10   3       11.04       10.88      0.93 o 
   2  10   3        9.71        9.65      0.38 o 
   3  10   3       43.15       46.24      0.87 o 
   4  10   3        0.00        0.11      0.18 o 
   5  10   3        9.40        9.52      0.78 o 
  -5  -9   4       21.94       25.36      1.99 o 
  -4  -9   4        1.38        1.67      0.26 o 
  -3  -9   4        3.71        4.43      0.29 o 
  -2  -9   4        0.40        0.47      0.16 o 
  -1  -9   4        4.43        4.55      0.30 o 
   0  -9   4       35.31       34.87      0.86 o 
  -6  -8   4        0.10        0.08      0.29 o 
  -5  -8   4        3.86        3.60      0.28 o 
  -4  -8   4       53.45       55.45      0.95 o 
  -3  -8   4        6.42        5.49      0.26 o 
  -2  -8   4       93.26       89.44      1.20 o 
  -1  -8   4       38.74       38.38      0.64 o 
   0  -8   4        5.21        5.16      0.27 o 
   1  -8   4       39.19       37.50      0.82 o 
   2  -8   4        5.73        5.28      0.35 o 
  -6  -7   4        4.38        4.06      0.29 o 
  -5  -7   4       32.44       30.93      0.67 o 
  -4  -7   4       42.84       44.02      0.65 o 
  -3  -7   4       15.01       15.40      0.38 o 
  -2  -7   4       92.26       90.83      1.08 o 
  -1  -7   4       38.88       39.05      0.65 o 
   0  -7   4        3.29        3.82      0.22 o 
   1  -7   4       21.73       22.24      0.47 o 
   2  -7   4        9.77       10.62      0.36 o 
   3  -7   4       18.77       18.82      0.49 o 
   4  -7   4      111.66      104.74      3.43 o 
  -7  -6   4       48.94       48.15      0.77 o 
  -6  -6   4       22.80       22.47      0.49 o 
  -5  -6   4        9.60        9.66      0.34 o 
  -4  -6   4       16.76       17.03      0.37 o 
  -3  -6   4       12.34       12.13      0.30 o 
  -2  -6   4      101.74      105.60      1.03 o 
  -1  -6   4       21.75       21.77      0.50 o 
   0  -6   4        1.84        2.09      0.17 o 
   1  -6   4        6.41        6.35      0.23 o 
   2  -6   4       13.91       13.98      0.38 o 
   3  -6   4        0.88        0.85      0.15 o 
   4  -6   4        2.99        3.02      0.23 o 
   5  -6   4       12.75       12.21      1.04 o 
  -8  -5   4        0.77        1.04      0.36 o 
  -7  -5   4      131.01      128.75      1.35 o 
  -6  -5   4       15.24       15.23      0.39 o 
  -5  -5   4       31.35       31.29      0.53 o 
  -4  -5   4       45.09       49.24      0.58 o 
  -3  -5   4        9.96        8.75      0.22 o 
  -2  -5   4       15.03       16.04      0.31 o 
  -1  -5   4       98.20      100.67      0.93 o 
   0  -5   4       12.62       14.57      0.34 o 
   1  -5   4        9.09        8.51      0.25 o 
   2  -5   4       16.06       14.40      0.36 o 
   3  -5   4        9.99       10.07      0.30 o 
   4  -5   4        0.00        0.26      0.14 o 
   5  -5   4       59.44       55.44      0.92 o 
  -8  -4   4        6.83        6.61      0.75 o 
  -7  -4   4       23.69       22.30      0.53 o 
  -6  -4   4        0.27        0.39      0.13 o 
  -5  -4   4       16.49       15.66      0.36 o 
  -4  -4   4       19.45       18.77      0.34 o 
  -3  -4   4       22.03       20.51      0.32 o 
  -2  -4   4       46.44       48.69      0.48 o 
  -1  -4   4        1.75        3.50      0.12 o 
   0  -4   4       31.22       32.48      0.41 o 
   1  -4   4        2.54        2.79      0.14 o 
   2  -4   4      165.27      168.82      1.09 o 
   3  -4   4        1.49        1.67      0.13 o 
   4  -4   4        9.17        9.18      0.29 o 
   5  -4   4        0.03        0.31      0.14 o 
   6  -4   4        1.89        1.71      0.22 o 
  -8  -3   4        1.90        1.80      0.21 o 
  -7  -3   4        1.12        0.69      0.16 o 
  -6  -3   4      172.62      165.32      1.49 o 
  -5  -3   4       27.29       24.92      0.47 o 
  -4  -3   4       50.66       50.42      0.53 o 
  -3  -3   4       14.16       14.01      0.24 o 
  -2  -3   4        4.78        5.67      0.17 o 
  -1  -3   4      103.35      106.34      0.69 o 
   0  -3   4       24.67       27.63      0.37 o 
   1  -3   4      117.41      118.38      0.78 o 
   2  -3   4       17.84       16.07      0.24 o 
   3  -3   4       35.63       35.21      0.36 o 
   4  -3   4       19.58       17.88      0.35 o 
   5  -3   4        4.14        3.25      0.20 o 
   6  -3   4        7.20        7.20      0.30 o 
   7  -3   4        8.97        9.56      0.45 o 
  -8  -2   4       76.90       86.54      1.18 o 
  -7  -2   4        1.94        3.73      0.25 o 
  -6  -2   4      308.21      291.90      2.63 o 
  -5  -2   4      524.84      508.67      2.85 o 
  -4  -2   4       10.23        9.50      0.26 o 
  -3  -2   4       37.63       36.88      0.39 o 
  -2  -2   4       15.46       18.25      0.26 o 
  -1  -2   4        1.58        3.61      0.29 o 
   0  -2   4       60.22       57.38      0.36 o 
   1  -2   4        2.30        3.36      0.07 o 
   2  -2   4       20.71       22.82      0.26 o 
   3  -2   4      114.49      122.19      0.73 o 
   4  -2   4      157.62      154.27      1.10 o 
   5  -2   4        0.20        0.20      0.12 o 
   6  -2   4        8.43        8.20      0.29 o 
   7  -2   4       15.19       16.02      0.45 o 
  -8  -1   4       11.45       12.48      1.45 o 
  -7  -1   4        0.00        0.09      0.17 o 
  -6  -1   4        8.25        6.56      0.28 o 
  -5  -1   4       20.21       17.77      0.40 o 
  -4  -1   4        2.00        2.32      0.13 o 
  -3  -1   4      100.87      121.99      0.91 o 
  -2  -1   4      614.03      662.54      4.31 o 
  -1  -1   4       19.30       20.57      0.20 o 
   0  -1   4      193.56      198.19      0.77 o 
   1  -1   4       27.97       32.11      0.22 o 
   2  -1   4      154.79      165.47      0.81 o 
   3  -1   4      495.99      496.61      2.11 o 
   4  -1   4       17.32       17.52      0.29 o 
   5  -1   4        0.99        0.89      0.12 o 
   6  -1   4        8.05        9.23      0.29 o 
   7  -1   4        5.58        5.80      0.25 o 
   8  -1   4        5.59        5.51      0.38 o 
  -8   0   4        0.55        1.43      0.67 o 
  -7   0   4      177.26      189.62      1.75 o 
  -6   0   4       22.89       25.34      0.53 o 
  -5   0   4      188.59      172.25      1.49 o 
  -4   0   4     1051.45      974.61      4.70 o 
  -3   0   4       53.95       53.90      0.50 o 
  -2   0   4      124.24      129.05      0.81 o 
  -1   0   4        1.05        1.12      0.04 o 
   0   0   4      816.90      872.45      4.54 o 
   1   0   4        3.33        4.48      0.07 o 
   2   0   4       48.28       53.41      0.28 o 
   3   0   4      159.58      190.84      0.93 o 
   4   0   4       51.80       54.32      0.49 o 
   5   0   4      171.19      159.16      1.05 o 
   6   0   4       20.77       25.05      0.47 o 
   7   0   4        1.76        1.89      0.17 o 
   8   0   4        2.27        1.81      0.18 o 
  -7   1   4       12.05       12.04      0.44 o 
  -6   1   4       17.54       20.41      0.47 o 
  -5   1   4        0.03        0.20      0.13 o 
  -4   1   4       34.18       33.84      0.41 o 
  -3   1   4       93.08       89.12      0.54 o 
  -2   1   4      205.12      245.97      1.18 o 
  -1   1   4     2545.47     2736.02      9.35 o 
   0   1   4      271.38      276.78      0.95 o 
   1   1   4      239.37      266.60      1.27 o 
   2   1   4     1181.88     1316.06      3.94 o 
   3   1   4      241.30      254.01      1.09 o 
   4   1   4      265.50      260.89      1.29 o 
   5   1   4        0.15        0.30      0.11 o 
   6   1   4        3.06        1.25      0.11 o 
   7   1   4       10.40        8.50      0.29 o 
   8   1   4       17.86       21.85      0.49 o 
  -7   2   4        3.60        4.24      0.27 o 
  -6   2   4       62.77       62.96      0.86 o 
  -5   2   4        8.29        6.94      0.26 o 
  -4   2   4       27.52       24.80      0.38 o 
  -3   2   4      504.38      480.75      2.11 o 
  -2   2   4       21.65       23.73      0.28 o 
  -1   2   4      535.78      558.11      2.15 o 
   0   2   4       43.48       41.15      0.30 o 
   1   2   4      349.02      359.51      1.18 o 
   2   2   4        3.85        3.90      0.09 o 
   3   2   4      245.52      259.00      1.19 o 
   4   2   4       69.30       50.55      0.42 o 
   5   2   4      444.26      427.34      1.91 o 
   6   2   4        2.52        1.65      0.12 o 
   7   2   4       93.57       96.40      0.89 o 
   8   2   4        0.00        0.05      0.13 o 
   9   2   4       43.79       47.93      1.59 o 
  -7   3   4        0.02        0.12      0.41 o 
  -6   3   4       10.20       10.62      0.38 o 
  -5   3   4        4.39        4.86      0.22 o 
  -4   3   4       34.85       34.49      0.47 o 
  -3   3   4       78.36       75.17      0.61 o 
  -2   3   4       40.86       34.47      0.37 o 
  -1   3   4       25.81       22.94      0.27 o 
   0   3   4      725.19      770.94      2.88 o 
   1   3   4      282.24      274.72      1.38 o 
   2   3   4      206.61      229.22      1.00 o 
   3   3   4      716.62      789.40      3.07 o 
   4   3   4       97.17      102.71      0.70 o 
   5   3   4       54.58       56.19      0.54 o 
   6   3   4       46.22       41.33      0.50 o 
   7   3   4        0.11        0.12      0.10 o 
   8   3   4        9.30        9.33      0.35 o 
   9   3   4        8.59        7.25      0.43 o 
  -6   4   4       36.85       38.62      0.84 o 
  -5   4   4        2.74        1.94      0.18 o 
  -4   4   4        5.58        5.24      0.21 o 
  -3   4   4       32.75       31.21      0.39 o 
  -2   4   4      103.82       98.14      0.71 o 
  -1   4   4       47.51       44.36      0.41 o 
   0   4   4       67.52       65.01      0.47 o 
   1   4   4      274.37      275.04      1.27 o 
   2   4   4       19.58       16.76      0.20 o 
   3   4   4        7.03        8.79      0.18 o 
   4   4   4      244.43      249.81      1.20 o 
   5   4   4      454.88      430.45      2.08 o 
   6   4   4      417.27      404.02      3.02 o 
   7   4   4       30.41       27.74      0.48 o 
   8   4   4       46.26       50.17      0.71 o 
   9   4   4       15.42       18.42      0.62 o 
  -6   5   4        2.21        2.30      0.79 o 
  -5   5   4        0.18        0.40      0.18 o 
  -4   5   4        1.27        1.51      0.16 o 
  -3   5   4        0.00        0.21      0.10 o 
  -2   5   4        0.03        0.15      0.08 o 
  -1   5   4       11.68       11.69      0.22 o 
   0   5   4      160.32      161.70      0.99 o 
   1   5   4       59.18       63.22      0.52 o 
   2   5   4        0.31        0.55      0.11 o 
   3   5   4        2.03        3.32      0.13 o 
   4   5   4      243.20      249.92      1.36 o 
   5   5   4       42.53       37.74      0.46 o 
   6   5   4       22.19       22.69      0.40 o 
   7   5   4       33.81       29.49      0.51 o 
   8   5   4        8.58        9.15      0.31 o 
   9   5   4        8.22        9.14      0.63 o 
  -5   6   4       26.32       24.85      1.38 o 
  -4   6   4        7.20        6.57      0.30 o 
  -3   6   4        5.18        5.39      0.23 o 
  -2   6   4       10.47        9.69      0.26 o 
  -1   6   4       18.62       16.91      0.37 o 
   0   6   4       85.48       84.38      0.74 o 
   1   6   4       16.48       16.96      0.28 o 
   2   6   4        4.13        4.27      0.19 o 
   3   6   4       21.61       22.77      0.36 o 
   4   6   4        0.15        0.25      0.09 o 
   5   6   4        1.82        1.56      0.13 o 
   6   6   4       75.79       72.82      0.82 o 
   7   6   4       32.57       32.79      0.55 o 
   8   6   4        5.38        5.67      0.26 o 
   9   6   4       14.93       18.02      1.71 o 
  -4   7   4       12.43       12.14      0.99 o 
  -3   7   4        0.14        0.08      0.13 o 
  -2   7   4       28.48       29.89      0.50 o 
  -1   7   4        4.80        5.43      0.22 o 
   0   7   4        0.00        0.02      0.11 o 
   1   7   4        0.15       -0.02      0.10 o 
   2   7   4       14.58       13.66      0.34 o 
   3   7   4        5.33        4.92      0.21 o 
   4   7   4        0.02        0.39      0.12 o 
   5   7   4       36.37       37.76      0.62 o 
   6   7   4      104.60      102.65      1.09 o 
   7   7   4        6.69        6.80      0.30 o 
   8   7   4        8.81        8.13      0.36 o 
  -3   8   4        0.18        0.82      0.32 o 
  -2   8   4        6.82        7.06      0.32 o 
  -1   8   4       20.14       20.45      0.50 o 
   0   8   4       21.90       22.84      0.45 o 
   1   8   4        6.68        6.80      0.26 o 
   2   8   4       70.41       70.66      0.84 o 
   3   8   4       60.63       63.05      0.81 o 
   4   8   4       13.43       12.83      0.38 o 
   5   8   4        8.26        7.27      0.30 o 
   6   8   4       98.48       96.48      1.12 o 
   7   8   4        0.00        0.18      0.17 o 
   8   8   4        0.07       -0.35      0.45 o 
  -1   9   4        0.81        1.13      0.18 o 
   0   9   4        2.92        3.12      0.23 o 
   1   9   4        9.72        9.70      0.36 o 
   2   9   4       36.98       38.10      0.68 o 
   3   9   4        4.97        4.97      0.25 o 
   4   9   4        0.02        0.01      0.15 o 
   5   9   4        6.92        6.84      0.31 o 
   6   9   4       21.79       21.79      0.55 o 
   7   9   4       19.79       19.58      0.91 o 
   0  10   4        0.98        2.63      0.78 o 
   1  10   4        7.70        8.26      2.04 o 
   2  10   4       19.25       19.15      0.55 o 
   3  10   4        2.16        1.22      0.20 o 
   4  10   4        7.37        6.66      0.35 o 
   5  10   4       13.30       13.52      0.59 o 
  -4  -9   5        3.72        2.81      0.75 o 
  -3  -9   5       43.17       41.71      0.93 o 
  -2  -9   5       53.30       53.25      0.86 o 
  -1  -9   5        6.59        6.87      0.33 o 
   0  -9   5        2.79        2.85      0.77 o 
  -5  -8   5        0.42        0.46      0.18 o 
  -4  -8   5        0.20        0.12      0.18 o 
  -3  -8   5        7.21        5.85      0.30 o 
  -2  -8   5        3.72        3.00      0.24 o 
  -1  -8   5       12.74       12.77      0.38 o 
   0  -8   5        4.37        3.86      0.22 o 
   1  -8   5       15.10       15.00      0.49 o 
   2  -8   5        7.78        7.11      0.44 o 
  -6  -7   5       30.65       29.54      0.69 o 
  -5  -7   5        0.23        0.09      0.16 o 
  -4  -7   5       16.00       17.28      0.46 o 
  -3  -7   5        0.18        0.04      0.13 o 
  -2  -7   5        1.22        1.45      0.17 o 
  -1  -7   5       21.89       22.59      0.50 o 
   0  -7   5        4.64        4.24      0.23 o 
   1  -7   5        0.56        0.38      0.13 o 
   2  -7   5        7.73        8.54      0.33 o 
   3  -7   5       32.99       34.88      0.70 o 
  -7  -6   5       38.26       39.13      0.90 o 
  -6  -6   5        3.83        4.04      0.26 o 
  -5  -6   5       26.17       25.33      0.53 o 
  -4  -6   5        0.06        0.03      0.14 o 
  -3  -6   5       29.55       30.05      0.47 o 
  -2  -6   5        3.73        3.40      0.19 o 
  -1  -6   5        2.56        2.68      0.21 o 
   0  -6   5        0.25        0.31      0.12 o 
   1  -6   5        8.76        8.99      0.27 o 
   2  -6   5       59.35       58.97      0.79 o 
   3  -6   5       20.99       21.66      0.50 o 
   4  -6   5        4.64        4.72      0.27 o 
  -7  -5   5       17.96       18.64      0.50 o 
  -6  -5   5       26.61       24.61      0.53 o 
  -5  -5   5       31.12       31.04      0.53 o 
  -4  -5   5        6.48        7.15      0.25 o 
  -3  -5   5        2.72        3.03      0.15 o 
  -2  -5   5        0.11        0.07      0.10 o 
  -1  -5   5      109.23      113.80      1.08 o 
   0  -5   5        8.77        8.85      0.26 o 
   1  -5   5       31.19       33.24      0.50 o 
   2  -5   5       35.69       34.52      0.53 o 
   3  -5   5       26.75       27.02      0.49 o 
   4  -5   5       24.12       25.01      0.53 o 
   5  -5   5        9.61       10.30      0.41 o 
  -7  -4   5       33.21       33.85      0.66 o 
  -6  -4   5      299.21      293.69      2.21 o 
  -5  -4   5      207.21      210.24      1.68 o 
  -4  -4   5       25.03       25.14      0.47 o 
  -3  -4   5        1.35        1.92      0.12 o 
  -2  -4   5       41.95       43.62      0.50 o 
  -1  -4   5       73.00       73.76      0.71 o 
   0  -4   5        6.97        6.88      0.20 o 
   1  -4   5        0.13        0.22      0.09 o 
   2  -4   5       18.22       17.28      0.32 o 
   3  -4   5        0.04        0.02      0.10 o 
   4  -4   5       85.60       87.13      0.91 o 
   5  -4   5        2.44        2.53      0.19 o 
   6  -4   5        7.85        8.72      0.38 o 
  -7  -3   5        7.20        7.73      0.35 o 
  -6  -3   5        4.87        5.59      0.28 o 
  -5  -3   5        0.14        0.08      0.13 o 
  -4  -3   5       33.24       36.67      0.56 o 
  -3  -3   5      214.99      229.23      1.66 o 
  -2  -3   5      247.00      262.62      1.55 o 
  -1  -3   5       73.91       76.99      0.60 o 
   0  -3   5        0.12        0.14      0.06 o 
   1  -3   5        2.73        2.32      0.10 o 
   2  -3   5       18.17       19.59      0.32 o 
   3  -3   5       94.68       95.85      0.81 o 
   4  -3   5       50.45       49.53      0.65 o 
   5  -3   5        1.44        1.30      0.14 o 
   6  -3   5        3.47        3.14      0.24 o 
   7  -3   5       19.22       20.27      0.68 o 
  -7  -2   5       92.94       99.86      1.21 o 
  -6  -2   5        1.08        1.28      0.15 o 
  -5  -2   5      207.54      197.81      1.57 o 
  -4  -2   5      330.91      330.69      2.56 o 
  -3  -2   5       12.73       14.85      0.24 o 
  -2  -2   5      195.28      212.77      1.18 o 
  -1  -2   5        2.67        4.11      0.12 o 
   0  -2   5      312.96      340.08      1.49 o 
   1  -2   5        1.88        2.60      0.08 o 
   2  -2   5        9.77        7.72      0.11 o 
   3  -2   5        0.00        0.10      0.08 o 
   4  -2   5        0.06        0.25      0.11 o 
   5  -2   5        5.76        5.48      0.23 o 
   6  -2   5       21.46       23.53      0.50 o 
   7  -2   5        8.25        9.57      0.35 o 
  -7  -1   5       15.50       16.97      0.48 o 
  -6  -1   5        3.85        5.27      0.26 o 
  -5  -1   5       79.21       82.18      0.88 o 
  -4  -1   5      124.19      117.22      0.96 o 
  -3  -1   5       33.50       32.98      0.42 o 
  -2  -1   5      450.05      486.77      2.13 o 
  -1  -1   5      337.83      368.62      1.71 o 
   0  -1   5      466.11      488.00      1.71 o 
   1  -1   5      713.50      792.79      2.74 o 
   2  -1   5       48.40       57.06      0.42 o 
   3  -1   5       56.57       60.30      0.43 o 
   4  -1   5       49.41       51.25      0.55 o 
   5  -1   5        0.00       -0.09      0.10 o 
   6  -1   5        5.93        3.96      0.20 o 
   7  -1   5        0.03        0.10      0.14 o 
   8  -1   5        4.12        5.02      0.41 o 
  -7   0   5        0.23        0.23      0.15 o 
  -6   0   5       26.68       27.02      0.56 o 
  -5   0   5      111.56       99.42      1.04 o 
  -4   0   5       62.65       63.95      0.70 o 
  -3   0   5      117.30      116.46      0.90 o 
  -2   0   5       39.18       41.26      0.52 o 
  -1   0   5       82.05       90.61      0.52 o 
   0   0   5       63.54       63.05      0.31 o 
   1   0   5       45.21       47.55      0.41 o 
   2   0   5      104.73      109.73      0.48 o 
   3   0   5      314.28      309.44      1.43 o 
   4   0   5      725.41      668.97      2.94 o 
   5   0   5      115.00      108.82      0.92 o 
   6   0   5       40.03       37.11      0.58 o 
   7   0   5       26.96       29.09      0.53 o 
   8   0   5        6.24        7.21      0.30 o 
  -7   1   5        0.09       -0.09      0.17 o 
  -6   1   5        6.68        7.21      0.32 o 
  -5   1   5       16.72       15.72      0.40 o 
  -4   1   5       69.39       64.83      0.68 o 
  -3   1   5      225.97      202.12      1.16 o 
  -2   1   5      123.16      131.24      0.72 o 
  -1   1   5       62.68       76.14      0.44 o 
   0   1   5       57.59       65.00      0.31 o 
   1   1   5       43.69       45.68      0.42 o 
   2   1   5      728.17      808.74      2.44 o 
   3   1   5       85.63       99.97      0.56 o 
   4   1   5        0.42        0.12      0.06 o 
   5   1   5       40.70       40.03      0.45 o 
   6   1   5       36.87       30.38      0.49 o 
   7   1   5       21.51       21.14      0.45 o 
   8   1   5       10.13       10.36      0.44 o 
  -7   2   5        3.66        3.62      0.80 o 
  -6   2   5       36.56       38.16      0.71 o 
  -5   2   5       58.75       55.81      0.76 o 
  -4   2   5       67.90       62.71      0.71 o 
  -3   2   5      126.63      115.44      0.74 o 
  -2   2   5       42.04       40.90      0.39 o 
  -1   2   5       46.06       47.34      0.36 o 
   0   2   5       53.50       60.00      0.40 o 
   1   2   5      171.23      174.61      0.66 o 
   2   2   5        5.34        4.73      0.09 o 
   3   2   5      173.53      179.94      0.92 o 
   4   2   5      256.79      256.71      1.50 o 
   5   2   5      957.73      886.89      4.32 o 
   6   2   5       71.21       68.06      0.64 o 
   7   2   5       32.83       32.19      0.54 o 
   8   2   5       32.94       38.30      0.72 o 
   9   2   5       14.57       17.55      0.65 o 
  -6   3   5       13.65       14.04      0.44 o 
  -5   3   5        6.55        6.16      0.25 o 
  -4   3   5        3.37        3.05      0.17 o 
  -3   3   5       85.40       83.49      0.76 o 
  -2   3   5       62.79       62.71      0.54 o 
  -1   3   5      224.55      224.51      1.17 o 
   0   3   5        9.62       10.77      0.15 o 
   1   3   5        6.05        9.42      0.13 o 
   2   3   5      108.64      114.85      0.63 o 
   3   3   5      195.60      205.05      1.02 o 
   4   3   5      215.70      216.41      1.20 o 
   5   3   5      104.47       94.99      0.75 o 
   6   3   5        3.21        3.60      0.18 o 
   7   3   5        0.53        0.03      0.11 o 
   8   3   5       39.15       40.93      0.70 o 
   9   3   5        3.27        3.29      0.31 o 
  -6   4   5       12.90       18.64      1.77 o 
  -5   4   5       27.74       26.82      0.59 o 
  -4   4   5       95.02       91.00      0.89 o 
  -3   4   5       27.47       27.52      0.39 o 
  -2   4   5      211.23      188.30      1.14 o 
  -1   4   5       76.19       75.48      0.61 o 
   0   4   5        8.60        8.35      0.18 o 
   1   4   5       20.79       18.21      0.24 o 
   2   4   5        2.94        2.23      0.07 o 
   3   4   5        5.01        5.89      0.14 o 
   4   4   5        9.77        9.27      0.18 o 
   5   4   5       33.58       31.41      0.40 o 
   6   4   5      133.25      125.84      1.04 o 
   7   4   5        4.31        5.73      0.23 o 
   8   4   5       13.40       15.03      0.43 o 
   9   4   5       28.82       36.27      1.10 o 
  -5   5   5        0.93        1.19      0.21 o 
  -4   5   5       48.64       48.11      0.76 o 
  -3   5   5        2.51        2.48      0.15 o 
  -2   5   5      151.23      151.41      1.07 o 
  -1   5   5       43.00       44.54      0.53 o 
   0   5   5        0.17        0.19      0.07 o 
   1   5   5       59.26       54.35      0.49 o 
   2   5   5        6.30        5.02      0.17 o 
   3   5   5        2.34        2.49      0.10 o 
   4   5   5        3.68        5.63      0.17 o 
   5   5   5       39.52       40.40      0.50 o 
   6   5   5       50.63       48.74      0.59 o 
   7   5   5        1.94        3.24      0.19 o 
   8   5   5        0.02       -0.13      0.13 o 
   9   5   5        0.02       -0.20      0.20 o 
  -5   6   5       15.51       20.12      1.79 o 
  -4   6   5       47.51       48.49      0.93 o 
  -3   6   5        2.22        1.84      0.14 o 
  -2   6   5       77.07       75.33      0.74 o 
  -1   6   5      159.92      154.71      1.12 o 
   0   6   5        0.08        0.02      0.08 o 
   1   6   5       10.04        9.95      0.24 o 
   2   6   5      158.58      160.41      1.22 o 
   3   6   5        0.68        0.89      0.10 o 
   4   6   5        7.68        7.74      0.25 o 
   5   6   5       64.12       61.10      0.75 o 
   6   6   5       74.64       70.72      0.78 o 
   7   6   5        6.05        6.09      0.25 o 
   8   6   5        2.03        2.37      0.27 o 
  -3   7   5       29.85       30.07      0.61 o 
  -2   7   5       62.25       61.11      0.73 o 
  -1   7   5        4.65        5.34      0.24 o 
   0   7   5       10.89       10.13      0.29 o 
   1   7   5       13.88       13.00      0.29 o 
   2   7   5       36.97       35.59      0.51 o 
   3   7   5        0.95        0.89      0.13 o 
   4   7   5        4.65        4.88      0.23 o 
   5   7   5       78.94       73.78      1.07 o 
   6   7   5        7.88        7.56      0.31 o 
   7   7   5       15.02       14.69      0.41 o 
   8   7   5       38.83       41.47      0.87 o 
  -3   8   5       30.28       33.62      2.32 o 
  -2   8   5        2.92        2.89      0.23 o 
  -1   8   5       86.12       85.87      0.91 o 
   0   8   5       18.30       19.44      0.42 o 
   1   8   5        8.53        8.23      0.29 o 
   2   8   5       74.76       77.31      0.81 o 
   3   8   5       10.64       10.63      0.36 o 
   4   8   5       33.68       32.68      0.60 o 
   5   8   5        1.25        1.06      0.16 o 
   6   8   5        0.08        0.39      0.15 o 
   7   8   5        0.02        0.08      0.15 o 
   8   8   5        0.48       -0.23      0.51 o 
  -1   9   5       60.72       60.24      0.92 o 
   0   9   5        7.77        7.38      0.33 o 
   1   9   5        2.27        2.14      0.19 o 
   2   9   5        1.84        1.86      0.20 o 
   3   9   5       19.15       19.42      0.47 o 
   4   9   5       13.50       12.88      0.43 o 
   5   9   5       19.28       19.30      0.50 o 
   6   9   5       32.65       31.35      0.66 o 
   7   9   5        3.67        1.36      0.71 o 
   2  10   5       76.96       76.58      1.29 o 
   3  10   5      232.38      232.45      2.05 o 
   4  10   5        2.81        2.04      0.23 o 
   5  10   5       51.34       49.02      1.11 o 
   6  10   5        1.02        2.28      0.78 o 
  -2  -9   6        0.17        0.20      0.24 o 
  -1  -9   6        0.02        1.19      0.65 o 
  -5  -8   6        7.19        6.91      0.43 o 
  -4  -8   6        3.65        4.47      0.33 o 
  -3  -8   6        8.81        7.62      0.38 o 
  -2  -8   6       17.16       15.03      0.43 o 
  -1  -8   6        0.34        0.46      0.15 o 
   0  -8   6        0.18        0.07      0.16 o 
   1  -8   6        9.12        8.71      0.43 o 
  -6  -7   6        4.60        4.11      0.40 o 
  -5  -7   6       18.63       19.22      0.55 o 
  -4  -7   6       17.10       16.83      0.47 o 
  -3  -7   6        1.32        0.91      0.15 o 
  -2  -7   6        8.47        8.83      0.34 o 
  -1  -7   6       17.17       17.82      0.44 o 
   0  -7   6       22.42       21.52      0.49 o 
   1  -7   6        0.13        0.02      0.13 o 
   2  -7   6        0.03        0.12      0.15 o 
   3  -7   6        1.53        2.13      0.79 o 
  -7  -6   6       38.42       38.66      2.50 o 
  -6  -6   6      169.43      165.59      1.74 o 
  -5  -6   6        5.24        5.42      0.30 o 
  -4  -6   6        0.52        0.40      0.13 o 
  -3  -6   6        0.04        0.34      0.12 o 
  -2  -6   6        2.27        1.91      0.16 o 
  -1  -6   6       28.08       28.60      0.51 o 
   0  -6   6        1.25        1.12      0.13 o 
   1  -6   6       12.60       12.86      0.35 o 
   2  -6   6        1.44        1.19      0.19 o 
   3  -6   6       31.50       29.72      0.59 o 
   4  -6   6        0.88        0.91      0.23 o 
  -7  -5   6        0.20        0.11      0.18 o 
  -6  -5   6        8.70        8.33      0.32 o 
  -5  -5   6       12.82       12.39      0.37 o 
  -4  -5   6       23.21       24.54      0.48 o 
  -3  -5   6      225.45      232.41      1.74 o 
  -2  -5   6        0.67        0.60      0.11 o 
  -1  -5   6       30.15       31.76      0.51 o 
   0  -5   6       42.29       40.87      0.61 o 
   1  -5   6       40.21       40.35      0.58 o 
   2  -5   6        1.18        1.13      0.13 o 
   3  -5   6        2.91        2.68      0.19 o 
   4  -5   6        6.91        6.82      0.29 o 
   5  -5   6        3.18        3.20      0.56 o 
  -7  -4   6       10.03       11.16      0.39 o 
  -6  -4   6        1.36        1.35      0.19 o 
  -5  -4   6      231.13      229.25      1.81 o 
  -4  -4   6        6.52        7.52      0.26 o 
  -3  -4   6      113.17      118.29      1.02 o 
  -2  -4   6        8.97       10.26      0.24 o 
  -1  -4   6       41.90       45.42      0.53 o 
   0  -4   6       10.65       13.45      0.28 o 
   1  -4   6       40.00       39.81      0.51 o 
   2  -4   6       12.72       11.48      0.28 o 
   3  -4   6       54.72       54.20      0.63 o 
   4  -4   6        9.00        8.46      0.28 o 
   5  -4   6       18.52       19.12      0.46 o 
   6  -4   6        0.05       -0.59      0.62 o 
  -7  -3   6       12.70       13.24      0.47 o 
  -6  -3   6       51.29       48.88      0.78 o 
  -5  -3   6      116.46      114.20      1.11 o 
  -4  -3   6      143.81      136.15      1.15 o 
  -3  -3   6        7.71        7.95      0.24 o 
  -2  -3   6      325.87      338.36      1.78 o 
  -1  -3   6       34.52       32.10      0.36 o 
   0  -3   6      131.30      143.46      0.88 o 
   1  -3   6      377.74      391.45      1.96 o 
   2  -3   6       39.28       38.84      0.56 o 
   3  -3   6        3.01        3.58      0.16 o 
   4  -3   6        2.44        2.39      0.19 o 
   5  -3   6        0.74        0.73      0.13 o 
   6  -3   6        4.66        4.00      0.23 o 
  -7  -2   6        2.22        1.85      0.20 o 
  -6  -2   6        0.98        1.20      0.17 o 
  -5  -2   6       63.59       56.45      0.73 o 
  -4  -2   6      266.33      262.05      2.27 o 
  -3  -2   6       52.61       51.08      0.57 o 
  -2  -2   6       53.76       56.30      0.51 o 
  -1  -2   6       77.92       76.90      0.56 o 
   0  -2   6        3.55        4.76      0.13 o 
   1  -2   6        3.75        5.54      0.12 o 
   2  -2   6      243.30      248.60      1.19 o 
   3  -2   6      489.79      472.21      2.24 o 
   4  -2   6      567.98      549.39      2.85 o 
   5  -2   6        7.76        7.13      0.26 o 
   6  -2   6       33.81       34.30      0.61 o 
   7  -2   6        4.92        5.35      0.50 o 
  -7  -1   6        6.51        6.95      0.33 o 
  -6  -1   6        3.53        3.33      0.23 o 
  -5  -1   6       60.04       54.66      0.72 o 
  -4  -1   6       28.98       26.10      0.43 o 
  -3  -1   6      125.71      114.91      0.90 o 
  -2  -1   6      255.50      252.43      1.26 o 
  -1  -1   6      224.26      243.33      1.25 o 
   0  -1   6        1.39        0.86      0.04 o 
   1  -1   6        2.05        3.61      0.07 o 
   2  -1   6      474.49      507.00      2.14 o 
   3  -1   6       18.68       16.08      0.24 o 
   4  -1   6       30.98       31.82      0.43 o 
   5  -1   6       18.62       16.09      0.34 o 
   6  -1   6        3.21        4.60      0.22 o 
   7  -1   6       19.13       20.44      0.51 o 
   8  -1   6       22.88       23.74      1.99 o 
  -7   0   6       11.26       10.55      0.40 o 
  -6   0   6        0.43        0.59      0.14 o 
  -5   0   6       36.93       35.04      0.60 o 
  -4   0   6       35.09       35.43      0.50 o 
  -3   0   6      218.74      195.70      1.27 o 
  -2   0   6      511.03      505.44      2.24 o 
  -1   0   6        9.21        8.94      0.20 o 
   0   0   6      132.89      138.66      1.38 o 
   1   0   6        0.82        1.43      0.09 o 
   2   0   6       30.27       32.07      0.23 o 
   3   0   6       44.33       51.18      0.43 o 
   4   0   6      389.96      370.19      1.83 o 
   5   0   6      410.09      390.64      2.29 o 
   6   0   6       13.91       14.94      0.37 o 
   7   0   6       19.30       21.49      0.46 o 
   8   0   6       56.50       64.20      1.84 o 
  -7   1   6        2.62        2.62      0.27 o 
  -6   1   6        6.57        6.20      0.31 o 
  -5   1   6       22.86       21.28      0.48 o 
  -4   1   6       17.24       18.04      0.36 o 
  -3   1   6       91.62       82.20      0.71 o 
  -2   1   6       97.04       98.91      0.61 o 
  -1   1   6      101.33      108.41      0.62 o 
   0   1   6       69.81       80.28      0.40 o 
   1   1   6        4.55        7.05      0.18 o 
   2   1   6        4.37        4.96      0.11 o 
   3   1   6      174.90      188.31      0.88 o 
   4   1   6      195.63      181.79      1.00 o 
   5   1   6        4.83        6.18      0.19 o 
   6   1   6        0.52        0.43      0.11 o 
   7   1   6       54.48       59.02      0.76 o 
   8   1   6        1.36        0.83      0.22 o 
  -7   2   6       30.53       37.15      3.08 o 
  -6   2   6        0.53        0.80      0.17 o 
  -5   2   6        0.91        1.33      0.17 o 
  -4   2   6        8.33        7.42      0.25 o 
  -3   2   6       20.13       21.98      0.33 o 
  -2   2   6      243.32      215.08      1.16 o 
  -1   2   6      129.77      130.44      0.76 o 
   0   2   6       44.85       44.72      0.35 o 
   1   2   6       68.79       56.52      0.30 o 
   2   2   6        0.21        0.12      0.03 o 
   3   2   6        6.14        5.23      0.13 o 
   4   2   6      296.02      276.25      1.95 o 
   5   2   6        5.52        4.66      0.16 o 
   6   2   6       45.07       43.70      0.58 o 
   7   2   6       23.67       27.46      0.50 o 
   8   2   6        2.76        3.49      0.22 o 
  -6   3   6       21.65       23.84      0.62 o 
  -5   3   6       39.91       44.43      0.71 o 
  -4   3   6        6.81        5.41      0.23 o 
  -3   3   6        3.52        4.12      0.17 o 
  -2   3   6       66.93       61.71      0.58 o 
  -1   3   6       59.99       67.99      0.50 o 
   0   3   6       21.23       15.57      0.28 o 
   1   3   6        0.20        0.11      0.04 o 
   2   3   6       18.62       16.03      0.21 o 
   3   3   6       20.52       24.89      0.30 o 
   4   3   6       45.67       33.86      0.37 o 
   5   3   6       55.93       51.03      0.51 o 
   6   3   6        0.03        0.04      0.11 o 
   7   3   6       26.05       30.02      0.51 o 
   8   3   6       11.59       11.31      0.37 o 
  -5   4   6        9.90       10.19      0.38 o 
  -4   4   6       12.99       12.28      0.36 o 
  -3   4   6       42.55       36.90      0.54 o 
  -2   4   6       15.66       13.70      0.27 o 
  -1   4   6      185.58      165.48      1.07 o 
   0   4   6        0.01        0.09      0.07 o 
   1   4   6       40.04       39.97      0.45 o 
   2   4   6      100.89       94.95      0.60 o 
   3   4   6      104.10       99.31      0.71 o 
   4   4   6       23.43       20.15      0.32 o 
   5   4   6      188.23      179.21      1.43 o 
   6   4   6        2.89        2.91      0.17 o 
   7   4   6        0.03       -0.12      0.12 o 
   8   4   6       11.71       13.33      0.37 o 
   9   4   6        2.96        2.74      0.39 o 
  -5   5   6       41.81       44.15      0.89 o 
  -4   5   6       79.59       87.48      1.03 o 
  -3   5   6       31.96       28.59      0.51 o 
  -2   5   6       70.26       59.47      0.63 o 
  -1   5   6        2.53        3.71      0.16 o 
   0   5   6        3.61        2.98      0.14 o 
   1   5   6       51.76       46.72      0.46 o 
   2   5   6        0.15        0.12      0.08 o 
   3   5   6        0.01        0.04      0.07 o 
   4   5   6       11.26       14.40      0.28 o 
   5   5   6      220.44      198.28      1.59 o 
   6   5   6       14.02       13.02      0.30 o 
   7   5   6       13.08       13.58      0.35 o 
   8   5   6       82.40       85.40      0.97 o 
   9   5   6        1.45        0.96      0.27 o 
  -4   6   6       18.89       20.44      0.60 o 
  -3   6   6        0.00       -0.12      0.12 o 
  -2   6   6       42.41       38.85      0.55 o 
  -1   6   6       45.16       41.40      0.56 o 
   0   6   6        0.73        0.75      0.11 o 
   1   6   6      189.40      187.91      1.19 o 
   2   6   6      116.38      115.60      1.03 o 
   3   6   6        0.95        1.03      0.12 o 
   4   6   6      115.21      107.42      0.96 o 
   5   6   6      100.79       99.68      0.96 o 
   6   6   6        1.56        1.43      0.15 o 
   7   6   6       18.38       19.17      0.49 o 
   8   6   6        7.55        7.58      0.33 o 
  -4   7   6        0.33        0.01      0.55 o 
  -3   7   6       38.71       42.34      0.78 o 
  -2   7   6       19.92       17.43      0.38 o 
  -1   7   6       77.07       72.36      0.85 o 
   0   7   6        4.93        3.90      0.20 o 
   1   7   6       19.49       19.68      0.36 o 
   2   7   6       28.71       29.63      0.50 o 
   3   7   6       23.78       22.47      0.48 o 
   4   7   6        1.44        1.58      0.16 o 
   5   7   6       61.04       62.32      0.81 o 
   6   7   6       34.35       32.63      0.60 o 
   7   7   6        5.25        5.05      0.35 o 
   8   7   6        0.49        0.61      0.21 o 
  -2   8   6       26.31       25.58      0.53 o 
  -1   8   6        4.58        3.98      0.21 o 
   0   8   6       84.31       85.69      0.96 o 
   1   8   6       78.11       77.43      0.94 o 
   2   8   6      398.80      394.63      2.50 o 
   3   8   6      173.45      172.55      1.42 o 
   4   8   6        1.55        0.98      0.22 o 
   5   8   6       99.11       98.78      1.11 o 
   6   8   6        7.80        8.62      0.35 o 
   7   8   6        0.95        1.14      0.18 o 
  -1   9   6        0.03        0.17      0.28 o 
   0   9   6       38.89       40.42      0.80 o 
   1   9   6       38.23       39.15      0.70 o 
   2   9   6        1.23        1.04      0.15 o 
   3   9   6        0.34        0.72      0.16 o 
   4   9   6        0.06        0.03      0.17 o 
   5   9   6        9.57        9.50      0.36 o 
   6   9   6       71.28       73.60      1.06 o 
   7   9   6        0.80        0.67      0.23 o 
   1  10   6       13.24       14.93      1.54 o 
   2  10   6        0.39        0.23      0.19 o 
   3  10   6       93.93       91.30      1.32 o 
   4  10   6       34.09       31.88      0.76 o 
   5  10   6        2.88        1.74      0.33 o 
  -4  -8   7       23.92       21.59      0.71 o 
  -3  -8   7        1.56        2.02      0.26 o 
  -2  -8   7       22.29       20.58      1.29 o 
  -1  -8   7        4.20        4.22      0.43 o 
   0  -8   7        1.48        1.60      0.31 o 
  -5  -7   7       17.78       17.10      0.58 o 
  -4  -7   7       11.92       11.87      0.39 o 
  -3  -7   7       59.19       61.21      0.90 o 
  -2  -7   7       35.82       36.97      0.75 o 
  -1  -7   7       22.04       21.90      0.49 o 
   0  -7   7        6.08        6.64      0.42 o 
   1  -7   7       32.04       31.92      0.98 o 
   2  -7   7        0.02        0.31      0.42 o 
  -6  -6   7       10.04        9.64      0.51 o 
  -5  -6   7       74.25       73.30      1.02 o 
  -4  -6   7        1.87        1.53      0.17 o 
  -3  -6   7       71.46       72.57      0.90 o 
  -2  -6   7        1.10        1.61      0.17 o 
  -1  -6   7       22.06       22.95      0.47 o 
   0  -6   7        4.25        4.44      0.22 o 
   1  -6   7       53.46       53.08      0.74 o 
   2  -6   7       81.64       79.92      1.57 o 
   3  -6   7       14.79       14.64      0.69 o 
  -7  -5   7        1.46        1.37      0.66 o 
  -6  -5   7       93.51       90.57      1.07 o 
  -5  -5   7      101.27       97.15      1.09 o 
  -4  -5   7       16.35       15.37      0.42 o 
  -3  -5   7        1.39        2.11      0.17 o 
  -2  -5   7       61.68       65.05      0.73 o 
  -1  -5   7       34.82       35.86      0.60 o 
   0  -5   7       88.66       91.61      0.94 o 
   1  -5   7       47.29       46.73      0.61 o 
   2  -5   7        2.53        2.92      0.18 o 
   3  -5   7        3.90        4.34      0.40 o 
   4  -5   7        1.13        0.95      0.27 o 
   5  -5   7        2.55        2.61      0.78 o 
  -7  -4   7       13.91       13.39      0.53 o 
  -6  -4   7       15.96       14.40      0.42 o 
  -5  -4   7       12.01       12.32      0.37 o 
  -4  -4   7       33.13       31.98      0.53 o 
  -3  -4   7      105.09      105.96      1.32 o 
  -2  -4   7        0.00        0.16      0.09 o 
  -1  -4   7       28.78       28.98      0.43 o 
   0  -4   7       18.78       19.44      0.37 o 
   1  -4   7       38.11       40.24      0.52 o 
   2  -4   7      153.44      153.06      1.17 o 
   3  -4   7      557.60      545.88      2.84 o 
   4  -4   7       88.66       86.00      1.44 o 
   5  -4   7        7.41        7.15      0.45 o 
  -7  -3   7        0.79        0.91      0.25 o 
  -6  -3   7        0.60        0.60      0.15 o 
  -5  -3   7        2.77        2.64      0.19 o 
  -4  -3   7       47.37       47.19      0.65 o 
  -3  -3   7        0.65        0.73      0.10 o 
  -2  -3   7        5.84        6.46      0.19 o 
  -1  -3   7       62.08       70.77      0.59 o 
   0  -3   7        8.25        8.83      0.21 o 
   1  -3   7       69.69       74.55      0.63 o 
   2  -3   7       86.05       84.10      0.75 o 
   3  -3   7       46.98       42.88      0.53 o 
   4  -3   7        1.82        2.48      0.20 o 
   5  -3   7        0.68        0.65      0.21 o 
   6  -3   7       47.94       49.70      1.18 o 
  -7  -2   7        7.14        6.77      0.57 o 
  -6  -2   7       62.57       63.02      0.91 o 
  -5  -2   7       26.83       28.55      0.55 o 
  -4  -2   7       22.34       19.67      0.42 o 
  -3  -2   7        0.11       -0.07      0.08 o 
  -2  -2   7      210.85      210.19      1.23 o 
  -1  -2   7        5.67        5.28      0.14 o 
   0  -2   7        1.04        1.47      0.08 o 
   1  -2   7       23.83       24.62      0.30 o 
   2  -2   7       24.48       26.87      0.29 o 
   3  -2   7        2.57        1.98      0.13 o 
   4  -2   7      413.49      400.89      2.25 o 
   5  -2   7       48.76       47.01      0.99 o 
   6  -2   7       27.37       28.36      0.85 o 
   7  -2   7        8.80       13.93      1.55 o 
  -7  -1   7        7.29        6.69      0.41 o 
  -6  -1   7       19.03       19.70      0.50 o 
  -5  -1   7        5.75        4.42      0.22 o 
  -4  -1   7      147.91      142.72      1.14 o 
  -3  -1   7        3.56        4.85      0.18 o 
  -2  -1   7        5.16        4.95      0.16 o 
  -1  -1   7        3.97        2.65      0.11 o 
   0  -1   7        1.36        0.84      0.06 o 
   1  -1   7        8.29        8.82      0.09 o 
   2  -1   7       41.99       44.42      0.38 o 
   3  -1   7        8.58        9.63      0.18 o 
   4  -1   7       55.86       50.49      0.55 o 
   5  -1   7       14.01       11.09      0.31 o 
   6  -1   7        0.58        1.39      0.24 o 
   7  -1   7       54.18       54.74      1.22 o 
  -7   0   7       65.68       67.09      1.26 o 
  -6   0   7       19.32       18.31      0.49 o 
  -5   0   7       37.26       38.42      0.62 o 
  -4   0   7      136.32      132.94      1.09 o 
  -3   0   7       57.41       53.36      0.59 o 
  -2   0   7       46.31       43.61      0.52 o 
  -1   0   7        0.85        0.73      0.07 o 
   0   0   7       87.81       89.48      0.89 o 
   1   0   7       11.88       11.60      0.25 o 
   2   0   7        0.80        0.57      0.10 o 
   3   0   7        2.06        1.84      0.09 o 
   4   0   7      287.43      272.43      1.51 o 
   5   0   7       86.48       78.31      0.80 o 
   6   0   7        7.13        8.04      0.39 o 
   7   0   7       25.48       28.39      0.85 o 
   8   0   7        0.61        0.87      0.63 o 
  -6   1   7       21.69       23.63      0.56 o 
  -5   1   7       76.97       79.41      0.98 o 
  -4   1   7       58.89       60.07      0.98 o 
  -3   1   7       53.56       54.32      0.63 o 
  -2   1   7        0.61        0.25      0.05 o 
  -1   1   7        0.01        0.11      0.05 o 
   0   1   7       12.99        8.15      0.10 o 
   1   1   7       70.01       69.53      0.61 o 
   2   1   7       15.33       17.56      0.26 o 
   3   1   7        0.05        0.44      0.07 o 
   4   1   7       94.54       82.95      0.60 o 
   5   1   7       18.74       15.03      0.28 o 
   6   1   7        1.39        3.12      0.17 o 
   7   1   7       24.82       24.64      0.70 o 
   8   1   7        5.39        3.31      0.52 o 
  -6   2   7       15.55       15.28      0.49 o 
  -5   2   7      100.40      104.42      1.12 o 
  -4   2   7        3.11        4.51      0.21 o 
  -3   2   7      196.50      169.33      1.18 o 
  -2   2   7       37.35       35.17      0.39 o 
  -1   2   7       27.39       20.77      0.25 o 
   0   2   7        4.63        5.54      0.12 o 
   1   2   7       64.91       53.25      0.62 o 
   2   2   7       29.23       25.44      0.35 o 
   3   2   7       10.39       11.74      0.23 o 
   4   2   7       35.64       29.44      0.33 o 
   5   2   7       51.26       45.90      0.49 o 
   6   2   7       21.53       18.87      0.34 o 
   7   2   7        4.04        3.89      0.33 o 
   8   2   7        1.88        1.31      0.24 o 
  -6   3   7       61.89       65.14      1.25 o 
  -5   3   7       18.19       21.87      0.53 o 
  -4   3   7       36.96       44.34      0.67 o 
  -3   3   7      257.08      231.42      1.56 o 
  -2   3   7       16.79        8.73      0.21 o 
  -1   3   7       32.27       31.01      0.34 o 
   0   3   7       10.39        9.89      0.18 o 
   1   3   7       28.72       21.77      0.24 o 
   2   3   7        7.77        5.18      0.12 o 
   3   3   7       19.47       21.73      0.27 o 
   4   3   7        5.48        2.74      0.12 o 
   5   3   7       49.96       42.22      0.46 o 
   6   3   7       29.05       24.33      0.42 o 
   7   3   7       37.88       40.97      0.90 o 
   8   3   7       19.31       18.31      0.70 o 
  -5   4   7       11.95       11.90      0.39 o 
  -4   4   7       21.24       22.83      0.50 o 
  -3   4   7       21.01       22.53      0.46 o 
  -2   4   7      126.45      106.21      1.13 o 
  -1   4   7       64.84       56.49      0.56 o 
   0   4   7      187.62      183.24      1.09 o 
   1   4   7      766.95      737.52      2.94 o 
   2   4   7        0.84        1.61      0.10 o 
   3   4   7       94.46       85.45      0.61 o 
   4   4   7        0.26        0.08      0.08 o 
   5   4   7       70.53       65.70      0.84 o 
   6   4   7        3.29        4.13      0.19 o 
   7   4   7        3.01        2.58      0.17 o 
   8   4   7       12.07       11.60      0.51 o 
  -5   5   7        0.72        0.07      0.51 o 
  -4   5   7        1.34        2.26      0.19 o 
  -3   5   7       39.39       43.93      0.71 o 
  -2   5   7       60.88       52.89      0.60 o 
  -1   5   7      123.89      104.53      0.86 o 
   0   5   7        3.52        3.82      0.15 o 
   1   5   7        2.28        2.55      0.13 o 
   2   5   7        9.33        9.53      0.24 o 
   3   5   7       52.26       51.80      0.58 o 
   4   5   7      106.60       94.41      0.84 o 
   5   5   7       22.08       21.56      0.38 o 
   6   5   7        0.11        0.11      0.11 o 
   7   5   7        0.00        0.10      0.12 o 
   8   5   7        0.08       -0.19      0.20 o 
  -4   6   7       41.09       43.72      0.83 o 
  -3   6   7        2.80        2.24      0.19 o 
  -2   6   7       21.24       20.89      0.43 o 
  -1   6   7       45.82       40.56      0.57 o 
   0   6   7      158.46      150.17      1.19 o 
   1   6   7      199.04      190.55      1.26 o 
   2   6   7      917.58      895.95      4.28 o 
   3   6   7        0.00       -0.10      0.13 o 
   4   6   7      103.58       93.73      0.89 o 
   5   6   7       47.81       40.83      0.59 o 
   6   6   7        4.94        4.63      0.23 o 
   7   6   7        0.84        1.12      0.21 o 
   8   6   7        6.61        6.37      0.53 o 
  -3   7   7        3.37        3.82      0.35 o 
  -2   7   7       17.46       16.15      0.41 o 
  -1   7   7        0.38        0.23      0.12 o 
   0   7   7      170.52      166.48      1.35 o 
   1   7   7       13.86       13.78      0.32 o 
   2   7   7       11.66       11.79      0.32 o 
   3   7   7       41.33       42.27      0.60 o 
   4   7   7        0.02        0.11      0.12 o 
   5   7   7      103.27       96.33      1.03 o 
   6   7   7        6.12        5.70      0.27 o 
   7   7   7        3.60        4.26      0.33 o 
  -2   8   7        2.50        2.76      0.22 o 
  -1   8   7        4.32        4.15      0.22 o 
   0   8   7        2.28        3.27      0.21 o 
   1   8   7        2.36        2.37      0.22 o 
   2   8   7        1.57        1.60      0.22 o 
   3   8   7      282.98      276.17      1.92 o 
   4   8   7        0.58        0.46      0.15 o 
   5   8   7       64.52       63.03      0.87 o 
   6   8   7       37.07       34.28      0.65 o 
   7   8   7        9.20        8.90      0.43 o 
  -1   9   7        0.83        0.99      0.72 o 
   0   9   7        2.79        2.68      0.21 o 
   1   9   7       34.08       34.55      0.66 o 
   2   9   7        4.11        3.82      0.23 o 
   3   9   7       19.74       19.76      0.46 o 
   4   9   7       20.79       21.16      0.50 o 
   5   9   7        2.87        2.36      0.24 o 
   6   9   7        1.22        1.19      0.32 o 
   2  10   7        5.21        4.53      0.37 o 
   3  10   7       23.41       21.46      0.67 o 
   4  10   7       58.59       60.65      1.06 o 
   5  10   7        1.88        1.07      0.32 o 
  -5  -7   8       61.35       62.28      3.23 o 
  -4  -7   8        2.51        2.33      0.65 o 
  -3  -7   8        8.72        7.79      0.60 o 
  -2  -7   8        3.13        3.25      0.41 o 
  -1  -7   8       10.55       10.83      0.67 o 
   0  -7   8       50.66       45.79      1.20 o 
   1  -7   8        2.69        1.94      0.40 o 
  -5  -6   8       70.45       65.04      1.89 o 
  -4  -6   8       33.96       33.38      0.92 o 
  -3  -6   8       30.82       29.64      0.95 o 
  -2  -6   8        9.18        9.93      0.75 o 
  -1  -6   8        1.45        1.39      0.26 o 
   0  -6   8       24.15       21.27      0.77 o 
   1  -6   8       28.10       27.45      0.96 o 
   2  -6   8      118.84      120.45      2.04 o 
   3  -6   8      243.54      241.28      6.78 o 
  -6  -5   8        1.36        0.33      0.60 o 
  -5  -5   8        7.15        7.16      0.31 o 
  -4  -5   8       53.82       53.83      0.77 o 
  -3  -5   8        3.60        3.34      0.31 o 
  -2  -5   8       21.23       19.29      0.64 o 
  -1  -5   8       14.73       15.11      0.61 o 
   0  -5   8        0.04        0.13      0.22 o 
   1  -5   8       48.31       49.11      1.04 o 
   2  -5   8       12.78       12.76      0.69 o 
   3  -5   8       12.64       13.03      0.64 o 
   4  -5   8        1.48        2.62      0.67 o 
  -6  -4   8       21.10       21.03      0.57 o 
  -5  -4   8       89.05       88.97      1.04 o 
  -4  -4   8       79.73       77.09      0.95 o 
  -3  -4   8       37.01       36.62      0.60 o 
  -2  -4   8        8.78        8.64      0.26 o 
  -1  -4   8        0.00       -0.02      0.16 o 
   0  -4   8        2.95        3.25      0.48 o 
   1  -4   8       30.09       32.37      0.80 o 
   2  -4   8       10.95       10.35      0.47 o 
   3  -4   8        4.96        5.66      0.42 o 
   4  -4   8      158.33      151.62      2.06 o 
   5  -4   8       13.64       12.39      1.40 o 
  -7  -3   8        0.10       -0.21      0.21 o 
  -6  -3   8       39.95       38.36      0.69 o 
  -5  -3   8        1.53        1.24      0.16 o 
  -4  -3   8      106.79      103.64      1.27 o 
  -3  -3   8       18.35       17.46      0.37 o 
  -2  -3   8        0.71        0.79      0.10 o 
  -1  -3   8        0.00        0.12      0.08 o 
   0  -3   8        0.70        0.40      0.15 o 
   1  -3   8        5.70        5.87      0.34 o 
   2  -3   8        0.32        0.16      0.22 o 
   3  -3   8        0.63        0.73      0.18 o 
   4  -3   8        1.04        0.81      0.19 o 
   5  -3   8        0.92        0.81      0.26 o 
   6  -3   8        9.87       11.57      1.43 o 
  -7  -2   8        6.24        6.34      0.47 o 
  -6  -2   8       13.04       12.40      0.43 o 
  -5  -2   8        1.02        1.30      0.16 o 
  -4  -2   8      135.05      129.24      1.15 o 
  -3  -2   8      144.93      145.91      1.27 o 
  -2  -2   8       14.63       14.64      0.29 o 
  -1  -2   8       34.18       33.68      0.37 o 
   0  -2   8       52.02       55.37      0.67 o 
   1  -2   8       34.09       32.70      0.59 o 
   2  -2   8       33.75       35.22      0.75 o 
   3  -2   8       76.75       73.60      1.08 o 
   4  -2   8        8.28        7.52      0.44 o 
   5  -2   8       25.80       24.12      0.83 o 
   6  -2   8        5.14        5.61      0.44 o 
  -7  -1   8       72.85       73.96      1.44 o 
  -6  -1   8       20.60       22.21      0.54 o 
  -5  -1   8        1.71        2.22      0.19 o 
  -4  -1   8       80.76       76.58      0.81 o 
  -3  -1   8       52.35       50.11      0.61 o 
  -2  -1   8       27.91       27.22      0.39 o 
  -1  -1   8        2.50        2.74      0.11 o 
   0  -1   8       26.24       29.30      0.49 o 
   1  -1   8        0.07        0.09      0.11 o 
   2  -1   8       40.87       42.08      0.59 o 
   3  -1   8       97.59       86.70      1.03 o 
   4  -1   8        3.40        3.16      0.26 o 
   5  -1   8        0.04        0.31      0.23 o 
   6  -1   8       38.45       41.81      1.03 o 
   7  -1   8        0.22       -0.08      0.47 o 
  -6   0   8        5.75        6.38      0.30 o 
  -5   0   8       27.06       26.92      0.53 o 
  -4   0   8        0.19        0.08      0.10 o 
  -3   0   8       96.06       82.21      0.78 o 
  -2   0   8        7.41        6.06      0.18 o 
  -1   0   8       17.83       20.12      0.27 o 
   0   0   8       34.15       36.58      0.56 o 
   1   0   8       80.04       75.44      0.72 o 
   2   0   8      210.78      204.72      1.65 o 
   3   0   8      159.66      146.80      1.27 o 
   4   0   8        0.25        0.40      0.15 o 
   5   0   8        8.00        9.74      0.41 o 
   6   0   8        2.82        3.37      0.32 o 
   7   0   8        2.94        2.29      0.42 o 
  -6   1   8       10.65       11.75      0.41 o 
  -5   1   8       19.24       23.77      0.51 o 
  -4   1   8        5.68        3.07      0.18 o 
  -3   1   8      196.77      164.62      1.20 o 
  -2   1   8        1.95        0.64      0.08 o 
  -1   1   8      127.52      119.09      0.70 o 
   0   1   8       22.42       21.81      0.37 o 
   1   1   8        2.12        3.40      0.14 o 
   2   1   8       79.42       74.40      0.63 o 
   3   1   8      158.87      153.23      1.21 o 
   4   1   8       40.24       34.62      0.57 o 
   5   1   8       19.97       19.52      0.55 o 
   6   1   8        3.69        3.13      0.27 o 
   7   1   8       27.80       26.77      0.74 o 
  -6   2   8        5.14        4.62      0.33 o 
  -5   2   8        2.70        2.24      0.21 o 
  -4   2   8        4.01        3.53      0.20 o 
  -3   2   8        0.77        0.26      0.10 o 
  -2   2   8      148.88      121.73      0.91 o 
  -1   2   8      295.87      277.80      1.34 o 
   0   2   8      669.53      637.17      2.57 o 
   1   2   8      666.71      656.37      3.27 o 
   2   2   8       92.76       84.93      1.16 o 
   3   2   8      280.09      247.92      1.91 o 
   4   2   8       79.32       80.37      0.83 o 
   5   2   8        0.09        0.15      0.13 o 
   6   2   8       25.17       28.00      0.67 o 
   7   2   8        3.17        3.83      0.40 o 
   8   2   8        2.10        0.91      0.40 o 
  -5   3   8        2.60        2.21      0.21 o 
  -4   3   8       35.85       40.85      0.66 o 
  -3   3   8       10.06       12.27      0.33 o 
  -2   3   8       90.12       74.20      0.73 o 
  -1   3   8      193.02      173.54      1.06 o 
   0   3   8       16.01       15.74      0.25 o 
   1   3   8       54.79       58.48      0.43 o 
   2   3   8       27.87       23.43      0.25 o 
   3   3   8       14.65       20.88      0.39 o 
   4   3   8      313.18      285.75      2.99 o 
   5   3   8        1.36        0.89      0.18 o 
   6   3   8        2.41        1.89      0.21 o 
   7   3   8       10.94       11.77      0.57 o 
   8   3   8        7.42        7.81      0.74 o 
  -5   4   8       70.58       75.10      1.23 o 
  -4   4   8       15.34       16.44      0.43 o 
  -3   4   8       10.53        9.35      0.30 o 
  -2   4   8        4.56        3.57      0.19 o 
  -1   4   8       68.14       52.98      0.55 o 
   0   4   8      142.24      132.29      0.88 o 
   1   4   8      499.03      470.41      2.13 o 
   2   4   8      663.93      629.51      2.87 o 
   3   4   8       37.25       40.63      0.44 o 
   4   4   8      338.81      290.71      2.14 o 
   5   4   8       22.62       19.01      0.49 o 
   6   4   8       28.08       28.90      0.66 o 
   7   4   8       17.19       20.30      0.59 o 
   8   4   8        9.29        9.84      0.52 o 
  -4   5   8        0.17        0.23      0.14 o 
  -3   5   8       11.83       10.88      0.35 o 
  -2   5   8        6.32        5.09      0.22 o 
  -1   5   8       30.17       26.40      0.40 o 
   0   5   8      204.37      195.77      1.34 o 
   1   5   8        0.03        0.05      0.08 o 
   2   5   8        0.19        0.39      0.10 o 
   3   5   8      142.80      138.57      1.09 o 
   4   5   8        4.22        2.53      0.15 o 
   5   5   8       67.92       57.50      1.23 o 
   6   5   8       20.55       21.74      0.71 o 
   7   5   8       14.89       19.14      0.70 o 
   8   5   8        4.77        5.05      0.56 o 
  -4   6   8        7.32        7.29      0.45 o 
  -3   6   8        6.16        5.82      0.30 o 
  -2   6   8        0.36        0.46      0.13 o 
  -1   6   8        6.79        6.89      0.24 o 
   0   6   8        2.97        4.31      0.20 o 
   1   6   8       34.27       33.17      0.48 o 
   2   6   8       46.20       42.39      0.55 o 
   3   6   8      249.26      234.20      1.55 o 
   4   6   8        2.92        3.00      0.17 o 
   5   6   8       82.95       74.99      1.26 o 
   6   6   8        3.85        2.79      0.29 o 
   7   6   8        2.60        2.98      0.33 o 
   8   6   8        0.13       -0.24      0.36 o 
  -3   7   8        5.77        5.44      0.58 o 
  -2   7   8        1.93        1.86      0.19 o 
  -1   7   8        0.03        0.32      0.12 o 
   0   7   8        0.48        0.89      0.14 o 
   1   7   8        5.14        5.54      0.24 o 
   2   7   8        2.02        1.83      0.15 o 
   3   7   8        4.60        4.03      0.20 o 
   4   7   8        8.38       10.38      0.34 o 
   5   7   8        2.39        3.19      0.33 o 
   6   7   8        0.68        1.15      0.24 o 
   7   7   8       15.10       15.24      0.74 o 
  -2   8   8        8.95        8.89      0.59 o 
  -1   8   8        2.26        3.20      0.23 o 
   0   8   8       22.68       22.27      0.49 o 
   1   8   8        0.01        0.23      0.14 o 
   2   8   8       36.22       33.70      0.58 o 
   3   8   8        3.21        3.94      0.21 o 
   4   8   8       30.51       30.97      0.69 o 
   5   8   8        6.91        6.21      0.42 o 
   6   8   8        0.34        0.44      0.22 o 
   0   9   8        0.85        0.61      0.15 o 
   1   9   8        7.52        8.41      0.37 o 
   2   9   8       10.39        9.75      0.36 o 
   3   9   8       22.79       24.48      0.51 o 
   4   9   8       54.02       56.86      1.42 o 
   5   9   8        7.71        6.68      0.63 o 
   6   9   8        0.01        0.09      0.53 o 
   3  10   8        0.89        0.86      0.41 o 
   4  10   8        1.37        1.30      0.71 o 
   0  -7   9       13.33       12.69      1.40 o 
  -5  -6   9       11.15        9.74      1.27 o 
  -4  -6   9       32.39       32.50      1.61 o 
  -3  -6   9        4.79        4.80      0.44 o 
  -2  -6   9        1.66        1.79      0.34 o 
  -1  -6   9        1.02        1.45      0.32 o 
   0  -6   9        0.64        0.73      0.22 o 
   1  -6   9       14.04       13.43      0.65 o 
   2  -6   9       36.25       36.39      1.71 o 
  -5  -5   9       10.07        8.01      0.69 o 
  -4  -5   9       24.63       24.18      0.79 o 
  -3  -5   9        0.81        0.67      0.23 o 
  -2  -5   9        2.53        1.94      0.29 o 
  -1  -5   9        5.79        6.34      0.51 o 
   0  -5   9        3.06        2.46      0.35 o 
   1  -5   9       10.41       10.76      0.56 o 
   2  -5   9       44.71       45.29      1.06 o 
   3  -5   9        0.99        0.88      0.34 o 
  -6  -4   9        0.74        0.70      0.55 o 
  -5  -4   9       34.91       32.04      0.93 o 
  -4  -4   9        5.25        4.81      0.37 o 
  -3  -4   9       49.01       50.55      1.06 o 
  -2  -4   9       10.50       10.70      0.53 o 
  -1  -4   9       25.99       26.03      0.83 o 
   0  -4   9        2.38        3.22      0.34 o 
   1  -4   9       18.55       17.86      0.62 o 
   2  -4   9       49.43       51.18      1.42 o 
   3  -4   9       59.97       58.28      1.18 o 
   4  -4   9       17.64       18.72      0.89 o 
   5  -4   9        0.36       -0.28      0.50 o 
  -6  -3   9       13.43       14.72      1.49 o 
  -5  -3   9       40.27       38.64      0.98 o 
  -4  -3   9        7.51        6.73      0.37 o 
  -3  -3   9       47.44       46.31      0.99 o 
  -2  -3   9       64.76       64.89      1.13 o 
  -1  -3   9        3.25        2.43      0.27 o 
   0  -3   9       12.95       14.43      0.51 o 
   1  -3   9       12.10       10.94      0.46 o 
   2  -3   9       18.87       18.53      0.60 o 
   3  -3   9       61.94       59.53      1.13 o 
   4  -3   9        5.40        5.68      0.40 o 
   5  -3   9        0.21        0.25      0.31 o 
  -6  -2   9       35.14       40.45      1.82 o 
  -5  -2   9        4.35        5.24      0.38 o 
  -4  -2   9       28.31       24.58      0.73 o 
  -3  -2   9       33.07       29.83      0.69 o 
  -2  -2   9       41.83       42.30      0.73 o 
  -1  -2   9      111.15      113.85      1.15 o 
   0  -2   9        0.81        0.57      0.12 o 
   1  -2   9        6.34        6.52      0.33 o 
   2  -2   9       35.45       36.54      0.80 o 
   3  -2   9      145.30      145.27      2.07 o 
   4  -2   9        4.90        4.41      0.42 o 
   5  -2   9       11.61       11.41      0.62 o 
   6  -2   9       19.88       20.28      1.31 o 
  -6  -1   9        0.32        0.59      0.64 o 
  -5  -1   9       22.56       26.83      0.90 o 
  -4  -1   9       42.39       37.02      0.82 o 
  -3  -1   9       82.76       75.33      1.13 o 
  -2  -1   9        3.39        3.01      0.24 o 
  -1  -1   9       20.60       21.15      0.44 o 
   0  -1   9       10.63       11.69      0.33 o 
   1  -1   9        0.02       -0.01      0.12 o 
   2  -1   9        1.12        1.13      0.21 o 
   3  -1   9       95.79       91.12      1.36 o 
   4  -1   9        2.64        1.74      0.24 o 
   5  -1   9       20.83       19.83      0.85 o 
   6  -1   9        0.05        0.27      0.22 o 
  -6   0   9       79.62       80.69      3.66 o 
  -5   0   9        0.35        0.48      0.22 o 
  -4   0   9        6.12        7.15      0.37 o 
  -3   0   9       55.57       49.12      1.12 o 
  -2   0   9      193.46      171.63      1.81 o 
  -1   0   9      383.97      374.86      3.50 o 
   0   0   9      917.42      883.39      4.96 o 
   1   0   9       19.63       21.45      0.47 o 
   2   0   9        1.93        2.62      0.17 o 
   3   0   9      110.84      101.86      1.16 o 
   4   0   9        9.93        9.67      0.40 o 
   5   0   9        2.33        2.18      0.26 o 
   6   0   9       18.81       19.48      0.70 o 
   7   0   9        0.65        0.48      0.54 o 
  -5   1   9        0.88        1.52      0.30 o 
  -4   1   9       45.50       47.39      1.04 o 
  -3   1   9        0.23        0.31      0.17 o 
  -2   1   9      233.55      207.71      2.00 o 
  -1   1   9       43.82       42.98      0.59 o 
   0   1   9        3.41        3.24      0.17 o 
   1   1   9        9.99        7.55      0.24 o 
   2   1   9       33.06       25.41      0.44 o 
   3   1   9       44.87       34.11      0.53 o 
   4   1   9       61.41       55.68      0.81 o 
   5   1   9        9.62        9.45      0.41 o 
   6   1   9        2.80        4.28      0.31 o 
   7   1   9        5.92        5.26      0.45 o 
  -5   2   9       74.03       82.57      1.77 o 
  -4   2   9        3.81        3.50      0.36 o 
  -3   2   9        1.90        1.86      0.23 o 
  -2   2   9       13.19        9.39      0.36 o 
  -1   2   9       52.12       40.72      0.78 o 
   0   2   9       30.45       30.26      0.46 o 
   1   2   9     1011.83      932.07      6.75 o 
   2   2   9       55.45       47.22      0.61 o 
   3   2   9       23.19       14.88      0.36 o 
   4   2   9      181.67      154.07      1.29 o 
   5   2   9       31.77       32.74      0.71 o 
   6   2   9        2.83        2.70      0.27 o 
   7   2   9       20.98       22.70      0.77 o 
   8   2   9        0.86        0.72      0.46 o 
  -5   3   9        5.65        3.97      0.63 o 
  -4   3   9        6.61        7.15      0.44 o 
  -3   3   9        1.53        2.13      0.27 o 
  -2   3   9        9.06        8.15      0.41 o 
  -1   3   9      153.47      139.24      1.58 o 
   0   3   9        0.73        1.38      0.13 o 
   1   3   9        0.05        0.12      0.09 o 
   2   3   9      115.72      115.39      1.18 o 
   3   3   9       48.54       45.22      0.78 o 
   4   3   9       26.00       17.80      0.44 o 
   5   3   9        2.96        5.97      0.33 o 
   6   3   9       46.32       50.86      0.91 o 
   7   3   9       11.25       14.53      0.74 o 
   8   3   9        0.04        0.33      0.28 o 
  -4   4   9        3.48        3.29      0.34 o 
  -3   4   9        0.32        0.37      0.20 o 
  -2   4   9        0.34        0.22      0.19 o 
  -1   4   9       26.81       25.98      0.70 o 
   0   4   9        0.95        1.75      0.17 o 
   1   4   9      108.75      102.63      1.09 o 
   2   4   9      402.47      369.88      3.40 o 
   3   4   9       23.05       19.39      0.58 o 
   4   4   9        3.07        1.75      0.17 o 
   5   4   9        1.76        0.71      0.16 o 
   6   4   9        1.25        1.24      0.20 o 
   7   4   9        3.91        5.18      0.36 o 
   8   4   9        1.36        1.19      0.45 o 
  -4   5   9        1.03        1.02      0.30 o 
  -3   5   9       11.56       13.53      0.59 o 
  -2   5   9       42.12       44.08      1.03 o 
  -1   5   9       30.13       28.60      0.80 o 
   0   5   9        3.03        1.87      0.24 o 
   1   5   9       30.36       27.99      0.61 o 
   2   5   9       32.69       28.82      0.72 o 
   3   5   9        0.00        0.24      0.17 o 
   4   5   9        1.24        0.53      0.17 o 
   5   5   9        1.97        0.79      0.17 o 
   6   5   9        2.42        3.32      0.32 o 
   7   5   9       26.46       29.53      0.89 o 
  -3   6   9        6.64        8.09      0.67 o 
  -2   6   9        0.06       -0.02      0.22 o 
  -1   6   9        0.02       -0.20      0.20 o 
   0   6   9        9.33        9.14      0.45 o 
   1   6   9       24.56       25.31      0.91 o 
   2   6   9       58.18       53.35      0.96 o 
   3   6   9       52.49       53.62      1.06 o 
   4   6   9        2.92        2.73      0.25 o 
   5   6   9        5.96        5.40      0.40 o 
   6   6   9        9.81       10.93      0.54 o 
   7   6   9       29.34       30.00      0.91 o 
   8   6   9        8.96       10.30      1.35 o 
  -2   7   9       62.99       72.88      1.57 o 
  -1   7   9        6.76        6.16      0.42 o 
   0   7   9        9.10        9.85      0.49 o 
   1   7   9        0.11       -0.10      0.20 o 
   2   7   9        3.81        3.00      0.29 o 
   3   7   9       81.64       82.21      1.39 o 
   4   7   9       34.48       35.15      0.91 o 
   5   7   9        0.00        0.49      0.21 o 
   6   7   9        6.44        5.01      0.44 o 
   7   7   9        5.14        5.88      1.08 o 
  -1   8   9        0.84        0.40      0.50 o 
   0   8   9        0.36        0.50      0.22 o 
   1   8   9        2.09        2.53      0.31 o 
   2   8   9       30.98       31.44      1.03 o 
   3   8   9        1.84        1.52      0.26 o 
   4   8   9        3.18        3.52      0.34 o 
   5   8   9        0.01        0.41      0.29 o 
   6   8   9       13.17       14.01      1.51 o 
   1   9   9       16.56       19.29      1.38 o 
   2   9   9        5.40        5.71      0.66 o 
   3   9   9        2.38        1.88      0.35 o 
   4   9   9        1.21        0.45      0.35 o 
   5   9   9        2.43        1.25      0.67 o 
  -2  -6  10        1.67        1.47      0.63 o 
  -1  -6  10       21.70       20.81      1.85 o 
   0  -6  10        8.39        8.65      0.85 o 
   1  -6  10        7.13        7.15      0.65 o 
  -4  -5  10        1.21        1.91      0.66 o 
  -3  -5  10       57.33       62.32      1.62 o 
  -2  -5  10       13.46       14.55      0.72 o 
  -1  -5  10       15.66       15.47      0.79 o 
   0  -5  10        6.74        6.07      0.46 o 
   1  -5  10        1.95        1.34      0.39 o 
   2  -5  10        0.30       -0.19      0.29 o 
  -5  -4  10        0.59       -0.20      0.57 o 
  -4  -4  10       38.32       37.97      1.00 o 
  -3  -4  10       59.16       58.60      1.52 o 
  -2  -4  10       97.52       98.91      1.72 o 
  -1  -4  10       90.48       94.27      1.95 o 
   0  -4  10       58.30       59.21      1.26 o 
   1  -4  10       18.31       18.20      0.70 o 
   2  -4  10       10.04        9.92      0.58 o 
   3  -4  10        5.80        5.74      0.45 o 
  -5  -3  10        4.08        5.04      0.50 o 
  -4  -3  10       28.05       26.47      0.82 o 
  -3  -3  10       56.65       58.40      1.37 o 
  -2  -3  10       14.99       15.73      0.64 o 
  -1  -3  10       12.96       11.93      0.51 o 
   0  -3  10       20.57       19.09      0.74 o 
   1  -3  10        4.45        5.67      0.40 o 
   2  -3  10       50.30       48.14      1.02 o 
   3  -3  10        5.45        5.54      0.42 o 
   4  -3  10        3.84        3.59      0.47 o 
  -5  -2  10        1.39        1.13      0.25 o 
  -4  -2  10       18.66       18.02      0.65 o 
  -3  -2  10       54.51       51.78      0.90 o 
  -2  -2  10      167.44      162.80      1.65 o 
  -1  -2  10      270.82      268.56      2.93 o 
   0  -2  10      504.68      495.92      4.03 o 
   1  -2  10       45.06       47.11      1.02 o 
   2  -2  10       84.84       82.15      1.48 o 
   3  -2  10       12.03       11.48      0.56 o 
   4  -2  10       11.10       11.79      0.54 o 
   5  -2  10        1.87        2.79      0.33 o 
  -5  -1  10       19.24       18.67      0.77 o 
  -4  -1  10        4.62        4.43      0.32 o 
  -3  -1  10        7.37        6.64      0.36 o 
  -2  -1  10      211.82      205.91      1.91 o 
  -1  -1  10       10.20       10.02      0.36 o 
   0  -1  10       11.36       10.93      0.41 o 
   1  -1  10      157.34      150.97      1.68 o 
   2  -1  10        8.05        6.71      0.40 o 
   3  -1  10       63.57       57.51      1.41 o 
   4  -1  10       11.77       12.43      0.53 o 
   5  -1  10       14.01       14.50      0.62 o 
   6  -1  10        0.60        0.35      0.54 o 
  -5   0  10        6.71        8.05      0.49 o 
  -4   0  10        4.07        4.13      0.31 o 
  -3   0  10       28.96       27.80      0.70 o 
  -2   0  10        0.21        0.11      0.15 o 
  -1   0  10        4.58        3.34      0.22 o 
   0   0  10       55.62       54.28      0.79 o 
   1   0  10      748.65      706.70      5.42 o 
   2   0  10        1.55        3.06      0.20 o 
   3   0  10      106.29       94.05      1.26 o 
   4   0  10       21.86       19.88      0.66 o 
   5   0  10       13.09       13.82      0.58 o 
   6   0  10        0.18        0.18      0.24 o 
  -5   1  10        0.38        0.20      0.36 o 
  -4   1  10        1.25        1.54      0.26 o 
  -3   1  10       11.89       13.91      0.50 o 
  -2   1  10        4.84        5.29      0.31 o 
  -1   1  10       50.94       48.90      0.85 o 
   0   1  10      102.57       97.03      0.94 o 
   1   1  10        0.01        0.13      0.13 o 
   2   1  10      121.36      121.88      1.11 o 
   3   1  10        5.76        4.44      0.26 o 
   4   1  10        8.81        4.60      0.33 o 
   5   1  10       34.79       36.85      0.82 o 
   6   1  10       58.01       67.24      1.47 o 
  -4   2  10       16.38       16.89      0.74 o 
  -3   2  10       12.93       12.02      0.65 o 
  -2   2  10        0.07        0.09      0.15 o 
  -1   2  10        2.96        3.62      0.23 o 
   0   2  10       12.69       13.15      0.32 o 
   1   2  10        2.61        2.40      0.15 o 
   2   2  10      286.26      266.79      2.80 o 
   3   2  10        8.05        7.53      0.29 o 
   4   2  10        0.83        1.57      0.16 o 
   5   2  10       14.84       16.67      0.52 o 
   6   2  10        4.75        3.95      0.33 o 
   7   2  10       44.61       46.78      1.55 o 
  -4   3  10        0.57        0.52      0.25 o 
  -3   3  10        0.89        1.59      0.27 o 
  -2   3  10       10.60       12.52      0.53 o 
  -1   3  10       32.33       33.53      0.81 o 
   0   3  10        0.11        0.29      0.13 o 
   1   3  10       21.20       19.91      0.39 o 
   2   3  10       51.68       45.31      0.68 o 
   3   3  10        3.30        2.38      0.20 o 
   4   3  10        3.64        3.85      0.41 o 
   5   3  10        7.37        4.28      0.28 o 
   6   3  10        0.03        0.03      0.17 o 
   7   3  10       88.85       98.24      1.82 o 
  -4   4  10        6.53        5.93      0.71 o 
  -3   4  10        5.79        7.57      0.50 o 
  -2   4  10        1.73        1.33      0.23 o 
  -1   4  10        1.34        1.30      0.22 o 
   0   4  10       38.58       38.22      0.68 o 
   1   4  10        2.63        2.47      0.20 o 
   2   4  10        7.18        4.76      0.31 o 
   3   4  10        2.41        3.03      0.27 o 
   4   4  10       10.76        9.01      0.39 o 
   5   4  10        4.28        4.68      0.35 o 
   6   4  10        4.07        4.55      0.37 o 
   7   4  10       32.08       33.44      1.46 o 
  -3   5  10        7.38        8.59      0.72 o 
  -2   5  10       26.33       31.53      0.91 o 
  -1   5  10        5.43        5.62      0.39 o 
   0   5  10        3.20        2.57      0.23 o 
   1   5  10        3.60        2.63      0.27 o 
   2   5  10        8.59       11.53      0.45 o 
   3   5  10       38.25       39.58      1.06 o 
   4   5  10       12.72       13.01      0.49 o 
   5   5  10       22.38       24.60      0.76 o 
   6   5  10        2.45        1.25      0.26 o 
   7   5  10        9.02       11.82      1.03 o 
  -2   6  10        5.44        5.61      0.42 o 
  -1   6  10        1.73        1.38      0.24 o 
   0   6  10       26.52       28.98      0.70 o 
   1   6  10        7.72        8.27      0.45 o 
   2   6  10        2.51        1.98      0.27 o 
   3   6  10        6.49        8.65      0.44 o 
   4   6  10        0.03       -0.01      0.20 o 
   5   6  10       18.73       19.60      0.70 o 
   6   6  10       46.39       51.31      1.17 o 
   7   6  10       16.68       17.85      1.20 o 
  -1   7  10        0.78        0.83      0.25 o 
   0   7  10       30.60       34.24      1.05 o 
   1   7  10       43.63       46.97      1.08 o 
   2   7  10        0.15        0.20      0.20 o 
   3   7  10        0.93        0.84      0.33 o 
   4   7  10        2.44        2.46      0.29 o 
   5   7  10        0.26        0.05      0.20 o 
   6   7  10       10.93       13.52      1.11 o 
   1   8  10       96.10      106.54      1.92 o 
   2   8  10       21.08       22.49      0.85 o 
   3   8  10        1.35        1.82      0.29 o 
   4   8  10       34.08       37.79      1.01 o 
   5   8  10        0.47        0.34      0.36 o 
  -2  -5  11        1.50        1.71      0.61 o 
  -1  -5  11        1.89        1.76      0.70 o 
   0  -5  11       35.72       33.53      2.22 o 
   1  -5  11        0.03       -0.14      0.51 o 
  -4  -4  11       41.08       38.36      2.54 o 
  -3  -4  11       25.41       24.43      1.00 o 
  -2  -4  11       60.27       60.30      1.41 o 
  -1  -4  11      232.18      234.70      3.56 o 
   0  -4  11       84.00       83.25      2.09 o 
   1  -4  11        3.64        4.42      0.38 o 
   2  -4  11       69.53       69.69      1.53 o 
   3  -4  11        3.77        3.43      0.87 o 
  -4  -3  11        0.03       -0.08      0.26 o 
  -3  -3  11       33.65       31.26      0.98 o 
  -2  -3  11        6.71        7.96      0.50 o 
  -1  -3  11       15.87       15.84      0.68 o 
   0  -3  11        6.19        7.64      0.55 o 
   1  -3  11       78.77       80.17      1.71 o 
   2  -3  11        7.48        6.74      0.56 o 
   3  -3  11        0.74        0.58      0.25 o 
   4  -3  11       35.72       37.10      2.30 o 
  -4  -2  11        0.03       -0.17      0.23 o 
  -3  -2  11        8.58        8.74      0.47 o 
  -2  -2  11        0.07        0.10      0.21 o 
  -1  -2  11        4.06        3.70      0.35 o 
   0  -2  11      216.04      211.87      2.79 o 
   1  -2  11      140.49      133.34      2.21 o 
   2  -2  11        0.38        0.03      0.21 o 
   3  -2  11       17.60       16.51      0.84 o 
   4  -2  11        0.58        0.35      0.22 o 
  -5  -1  11        1.24        1.86      0.63 o 
  -4  -1  11        7.62        8.46      0.44 o 
  -3  -1  11        2.71        2.06      0.23 o 
  -2  -1  11        0.87        0.70      0.16 o 
  -1  -1  11       36.49       34.69      0.75 o 
   0  -1  11       43.30       42.12      0.80 o 
   1  -1  11        4.91        6.49      0.47 o 
   2  -1  11       14.55       15.27      0.62 o 
   3  -1  11       13.85       11.30      0.56 o 
   4  -1  11        0.06        0.21      0.22 o 
   5  -1  11       31.17       32.79      0.95 o 
  -5   0  11       19.54       24.71      1.99 o 
  -4   0  11        0.68        0.56      0.21 o 
  -3   0  11        6.06        5.58      0.35 o 
  -2   0  11        0.03        0.34      0.17 o 
  -1   0  11       21.43       20.22      0.58 o 
   0   0  11       40.80       38.42      0.84 o 
   1   0  11       49.92       50.81      0.96 o 
   2   0  11        5.03        4.92      0.27 o 
   3   0  11       13.48       13.61      0.54 o 
   4   0  11       18.27       21.52      0.71 o 
   5   0  11       12.42       12.44      0.58 o 
   6   0  11        0.62        1.33      0.65 o 
  -4   1  11       13.49       17.32      0.76 o 
  -3   1  11        6.03        4.69      0.41 o 
  -2   1  11       13.10       11.32      0.45 o 
  -1   1  11        2.50        1.60      0.20 o 
   0   1  11       11.95       11.39      0.42 o 
   1   1  11        3.33        3.62      0.25 o 
   2   1  11       13.98       12.48      0.39 o 
   3   1  11        1.21        0.74      0.17 o 
   4   1  11       33.61       27.78      0.70 o 
   5   1  11       10.18        8.92      0.47 o 
   6   1  11        7.46        7.97      0.53 o 
  -4   2  11        0.07        0.52      0.40 o 
  -3   2  11        0.86        1.76      0.29 o 
  -2   2  11        0.62        0.48      0.21 o 
  -1   2  11        0.07        0.29      0.17 o 
   0   2  11       99.95       97.69      1.21 o 
   1   2  11       13.79       12.15      0.34 o 
   2   2  11        0.50        0.74      0.17 o 
   3   2  11       15.16       14.41      0.41 o 
   4   2  11        0.00        0.03      0.16 o 
   5   2  11        1.54        0.92      0.21 o 
   6   2  11        8.20        9.66      0.69 o 
  -4   3  11       49.83       54.18      2.97 o 
  -3   3  11       53.31       57.13      1.24 o 
  -2   3  11        3.93        3.11      0.38 o 
  -1   3  11        6.07        8.05      0.42 o 
   0   3  11       55.89       49.68      1.07 o 
   1   3  11        4.31        4.80      0.25 o 
   2   3  11        9.17       11.17      0.39 o 
   3   3  11        3.92        5.32      0.31 o 
   4   3  11        0.17        0.48      0.19 o 
   5   3  11        5.21        4.95      0.32 o 
   6   3  11        3.72        4.69      0.35 o 
   7   3  11        0.96        0.59      0.30 o 
  -3   4  11       58.44       62.43      2.62 o 
  -2   4  11        0.63        0.56      0.21 o 
  -1   4  11        2.01        3.10      0.34 o 
   0   4  11       53.55       54.65      1.12 o 
   1   4  11        2.79        2.06      0.22 o 
   2   4  11        3.75        3.24      0.26 o 
   3   4  11       22.63       23.32      0.69 o 
   4   4  11        3.29        3.44      0.30 o 
   5   4  11       37.60       41.17      1.00 o 
   6   4  11       78.07       85.18      2.51 o 
  -2   5  11        0.08        0.23      0.23 o 
  -1   5  11       27.48       28.00      0.86 o 
   0   5  11       43.37       49.58      1.10 o 
   1   5  11        4.88        4.41      0.31 o 
   2   5  11        2.61        3.13      0.29 o 
   3   5  11        7.94        9.03      0.46 o 
   4   5  11        0.18        0.16      0.18 o 
   5   5  11        3.91        5.18      0.39 o 
   6   5  11        4.56        5.61      0.42 o 
  -1   6  11       10.88       11.95      0.79 o 
   0   6  11       38.58       44.22      1.08 o 
   1   6  11       79.24       81.49      1.43 o 
   2   6  11       32.84       37.01      0.94 o 
   3   6  11       14.10       13.72      0.57 o 
   4   6  11       15.63       16.69      0.78 o 
   5   6  11        0.64        1.45      0.30 o 
   6   6  11        4.05        4.35      0.56 o 
   0   7  11        8.49        7.82      1.21 o 
   1   7  11       20.05       23.50      0.78 o 
   2   7  11       16.72       16.32      0.72 o 
   3   7  11        3.99        4.94      0.40 o 
   4   7  11        9.27       11.53      0.58 o 
   5   7  11        2.07        2.34      0.40 o 
   2   8  11        1.48        0.88      0.34 o 
   3   8  11       30.39       31.93      1.64 o 
   5   8  11       17.40       18.37      1.22 o 
  -2  -4  12        0.35        0.76      0.63 o 
  -1  -4  12        0.14        0.22      0.46 o 
   2  -4  12        0.86        0.97      0.56 o 
  -3  -3  12       15.46       16.86      1.18 o 
  -2  -3  12        0.16        0.48      0.24 o 
  -1  -3  12       92.80       92.90      1.75 o 
   0  -3  12        2.77        2.35      0.43 o 
   1  -3  12        3.74        3.53      0.49 o 
   2  -3  12        4.60        4.10      0.43 o 
   3  -3  12       14.65       13.71      1.07 o 
  -3  -2  12        0.40        0.59      0.25 o 
  -2  -2  12       11.70       12.31      0.62 o 
  -1  -2  12        8.34        9.00      0.59 o 
   0  -2  12       10.37        9.55      0.62 o 
   1  -2  12       11.78       11.13      0.76 o 
   2  -2  12       16.13       15.03      0.67 o 
   3  -2  12        9.90       11.02      0.60 o 
   4  -2  12        3.66        4.05      0.83 o 
  -4  -1  12       18.12       20.92      0.81 o 
  -3  -1  12        2.47        2.54      0.26 o 
  -2  -1  12        2.37        1.91      0.28 o 
  -1  -1  12       21.92       20.54      0.85 o 
   0  -1  12        1.81        1.90      0.29 o 
   1  -1  12        1.59        1.83      0.29 o 
   2  -1  12        2.60        2.51      0.35 o 
   3  -1  12        9.86        9.62      0.60 o 
   4  -1  12       11.26        9.98      0.58 o 
   5  -1  12       12.07       15.00      1.52 o 
  -4   0  12       16.05       18.80      1.07 o 
  -3   0  12        3.14        5.02      0.35 o 
  -2   0  12        0.09        0.23      0.20 o 
  -1   0  12       11.72       12.96      0.54 o 
   0   0  12        5.29        5.27      0.34 o 
   1   0  12        0.42        0.37      0.19 o 
   2   0  12        1.81        2.22      0.28 o 
   3   0  12        0.07       -0.02      0.19 o 
   4   0  12        3.00        3.35      0.35 o 
   5   0  12       17.36       17.80      0.96 o 
  -3   1  12        6.63        7.59      0.51 o 
  -2   1  12       22.79       24.17      0.68 o 
  -1   1  12       28.34       30.13      0.81 o 
   0   1  12       23.26       20.58      0.90 o 
   1   1  12       10.11       11.57      0.37 o 
   2   1  12        2.47        1.93      0.21 o 
   3   1  12        6.28        7.03      0.43 o 
   4   1  12        5.51        7.46      0.46 o 
   5   1  12       13.35       16.26      0.72 o 
  -3   2  12       10.27       11.55      0.80 o 
  -2   2  12        2.85        2.83      0.30 o 
  -1   2  12       69.79       75.03      1.32 o 
   0   2  12       18.74       18.59      0.63 o 
   1   2  12        7.05        9.46      0.32 o 
   2   2  12       72.66       73.29      0.99 o 
   3   2  12        5.20        4.48      0.35 o 
   4   2  12       23.60       25.09      1.12 o 
   5   2  12       12.59       14.16      0.65 o 
   6   2  12       49.78       55.32      2.40 o 
  -3   3  12       50.97       53.63      2.09 o 
  -2   3  12       17.28       18.66      0.70 o 
  -1   3  12       29.20       32.82      0.88 o 
   0   3  12       14.41       17.78      0.58 o 
   1   3  12       29.51       32.82      0.76 o 
   2   3  12        0.97        0.64      0.24 o 
   3   3  12        7.81        8.68      0.44 o 
   4   3  12       11.09       12.08      0.59 o 
   5   3  12       11.66       14.51      0.68 o 
   6   3  12       25.83       26.94      2.06 o 
  -2   4  12      123.20      132.30      4.84 o 
  -1   4  12        0.92        1.08      0.31 o 
   0   4  12       70.73       76.11      1.50 o 
   1   4  12       12.58       11.18      0.47 o 
   2   4  12       47.28       54.60      1.11 o 
   3   4  12       44.84       46.26      1.01 o 
   4   4  12       11.18       12.54      0.77 o 
   5   4  12       12.91       13.98      0.71 o 
   6   4  12       13.62       12.04      1.48 o 
  -1   5  12       15.13       20.35      0.93 o 
   0   5  12        7.45        9.24      0.55 o 
   1   5  12        5.59        6.07      0.46 o 
   2   5  12       68.22       73.22      1.47 o 
   3   5  12        0.00        0.03      0.19 o 
   4   5  12        5.21        5.85      0.40 o 
   5   5  12        0.01       -0.18      0.25 o 
   6   5  12       61.92       67.04      2.35 o 
   0   6  12       14.80       15.69      1.63 o 
   1   6  12        2.20        2.67      0.36 o 
   2   6  12       10.40       13.86      0.65 o 
   3   6  12       85.15       90.04      1.57 o 
   4   6  12       11.55       12.47      0.58 o 
   5   6  12       87.82       87.93      2.75 o 
   1   7  12       12.28       12.64      1.51 o 
   2   7  12       14.77       13.59      1.18 o 
   3   7  12       38.25       42.41      1.64 o 
   4   7  12       18.19       24.89      1.96 o 
   5   7  12       23.39       21.85      1.90 o 
  -2  -2  13        4.76        2.67      0.78 o 
  -1  -2  13        4.22        4.59      0.95 o 
   0  -2  13        4.80        4.85      0.70 o 
   1  -2  13       12.26       12.30      0.84 o 
   2  -2  13        1.76        1.81      0.62 o 
   3  -2  13        7.93        9.62      1.26 o 
  -3  -1  13       12.84       11.48      1.44 o 
  -2  -1  13       13.07       13.62      0.75 o 
  -1  -1  13       14.38       15.44      0.78 o 
   0  -1  13        1.76        1.15      0.32 o 
   1  -1  13        7.29        6.70      0.62 o 
   2  -1  13        1.03        0.63      0.27 o 
   3  -1  13        6.28        5.89      0.47 o 
   4  -1  13        0.90       -0.16      0.57 o 
  -3   0  13        0.48        0.92      0.30 o 
  -2   0  13        6.23        6.70      0.44 o 
  -1   0  13       64.58       67.52      1.29 o 
   0   0  13       11.33       10.77      0.63 o 
   1   0  13        0.28        0.34      0.17 o 
   2   0  13       69.77       70.58      1.44 o 
   3   0  13        0.37        0.75      0.23 o 
   4   0  13        4.72        4.76      0.46 o 
  -2   1  13       20.07       22.40      0.84 o 
  -1   1  13       12.40       14.17      0.65 o 
   0   1  13       13.39       12.83      0.54 o 
   1   1  13       22.83       25.07      0.64 o 
   2   1  13        3.63        3.26      0.27 o 
   3   1  13        2.49        2.67      0.48 o 
   4   1  13        0.05        0.35      0.26 o 
   5   1  13        0.66        0.87      0.40 o 
  -3   2  13      242.26      264.04      7.44 o 
  -2   2  13       14.39       14.24      0.75 o 
  -1   2  13        4.28        5.03      0.45 o 
   0   2  13        2.66        2.87      0.32 o 
   1   2  13       20.72       20.61      0.68 o 
   2   2  13       19.07       20.96      0.74 o 
   3   2  13        0.11       -0.17      0.20 o 
   4   2  13       48.99       51.41      2.26 o 
  -2   3  13       24.78       24.14      1.97 o 
  -1   3  13        0.83        1.96      0.44 o 
   0   3  13       45.72       49.00      1.24 o 
   1   3  13       14.80       15.52      0.68 o 
   2   3  13       34.13       38.74      0.94 o 
   3   3  13        7.56        9.70      0.45 o 
   4   3  13        0.02        0.06      0.24 o 
   5   3  13       37.47       40.56      3.72 o 
  -1   4  13       16.22       20.01      1.75 o 
   0   4  13        5.24        4.77      0.48 o 
   1   4  13       52.92       57.82      1.37 o 
   2   4  13       12.29       10.83      0.54 o 
   3   4  13       69.50       77.74      1.68 o 
   4   4  13       67.26       68.48      1.53 o 
   5   4  13       91.87       97.76      2.95 o 
  -1   5  13       12.79       12.42      1.45 o 
   1   5  13       98.30      100.98      1.90 o 
   2   5  13        4.44        5.38      0.43 o 
   3   5  13       46.27       50.70      1.15 o 
   4   5  13       77.93       86.87      1.72 o 
   5   5  13        4.94        7.01      0.81 o 
   0   6  13       33.14       35.40      2.43 o 
   2   6  13       29.07       29.45      2.08 o 
   3   6  13        2.01        2.63      0.43 o 
   4   6  13        1.74        3.09      0.78 o 
  -1  -1  14        6.19        6.92      1.11 o 
   0  -1  14       72.95       80.60      3.69 o 
   1  -1  14        0.20       -0.16      0.64 o 
   2  -1  14        0.70        0.06      0.54 o 
  -1   0  14        5.75        5.26      1.00 o 
   0   0  14       15.26       16.92      0.82 o 
   1   0  14       82.54       87.83      2.16 o 
   2   0  14        9.04        8.30      0.67 o 
   3   0  14       62.38       60.58      1.79 o 
  -1   1  14        2.07        2.80      0.45 o 
   0   1  14       73.90       74.23      1.53 o 
   1   1  14       74.56       78.05      2.00 o 
   2   1  14       19.43       22.32      1.36 o 
   3   1  14       24.27       24.48      1.48 o 
   4   1  14        0.40        0.52      0.41 o 
  -1   2  14       70.30       70.11      2.39 o 
   0   2  14        0.01       -0.41      0.41 o 
   1   2  14       52.38       57.65      1.75 o 
   2   2  14       72.62       74.92      2.91 o 
   3   2  14       32.52       32.70      1.57 o 
   0   3  14        1.90        2.06      0.51 o 
   1   3  14       83.25       87.45      1.72 o 
   2   3  14       47.68       48.98      1.50 o 
   3   3  14       67.17       72.80      1.71 o 
   4   3  14       47.72       47.17      1.61 o 
   2   4  14       46.12       49.84      1.65 o 
   3   4  14        0.90        0.69      0.23 o 
   4   4  14        0.83        0.46      0.50 o 
   3   5  14        3.58        3.38      0.48 o 
                                                 
